# Supplementary material for: Investigating biomarkers of mitochondrial and aging-related genes in major depressive disorder through bioinformatics analysis
Source: Front Psychiatry. 2025 Sep 24;16:1653998. doi: 10.3389/fpsyt.2025.1653998 (PMC12504309; doi:10.3389/fpsyt.2025.1653998)
Supplement: Supplementary file 2 [file Table2.xlsx]

## Sheet: Sheet1
Supplementary Table 1 Table of clinical information for gse201332 dataset.
!Sample_geo_accession	!Sample_characteristics_ch1	!Sample_characteristics_ch1	age
GSM6058667	subject status: MDD patients	gender: female	22
GSM6058644	subject status: heathy controls	gender: male	24
GSM6058645	subject status: heathy controls	gender: male	24
GSM6058653	subject status: heathy controls	gender: female	24
GSM6058662	subject status: MDD patients	gender: male	24
GSM6058652	subject status: heathy controls	gender: female	25
GSM6058672	subject status: MDD patients	gender: male	25
GSM6058675	subject status: MDD patients	gender: female	25
GSM6058651	subject status: heathy controls	gender: female	26
GSM6058654	subject status: heathy controls	gender: female	26
GSM6058676	subject status: MDD patients	gender: female	28
GSM6058679	subject status: MDD patients	gender: male	30
GSM6058656	subject status: heathy controls	gender: female	32
GSM6058657	subject status: heathy controls	gender: female	32
GSM6058669	subject status: MDD patients	gender: male	32
GSM6058642	subject status: heathy controls	gender: male	33
GSM6058678	subject status: MDD patients	gender: female	33
GSM6058647	subject status: heathy controls	gender: male	36
GSM6058668	subject status: MDD patients	gender: female	36
GSM6058658	subject status: heathy controls	gender: female	39
GSM6058659	subject status: heathy controls	gender: female	41
GSM6058643	subject status: heathy controls	gender: male	43
GSM6058655	subject status: heathy controls	gender: female	43
GSM6058660	subject status: heathy controls	gender: female	43
GSM6058663	subject status: MDD patients	gender: male	43
GSM6058664	subject status: MDD patients	gender: female	43
GSM6058666	subject status: MDD patients	gender: female	44
GSM6058646	subject status: heathy controls	gender: male	45
GSM6058670	subject status: MDD patients	gender: male	45
GSM6058671	subject status: MDD patients	gender: male	47
GSM6058674	subject status: MDD patients	gender: female	47
GSM6058641	subject status: heathy controls	gender: male	48
GSM6058649	subject status: heathy controls	gender: male	51
GSM6058650	subject status: heathy controls	gender: male	51
GSM6058680	subject status: MDD patients	gender: male	51
GSM6058661	subject status: MDD patients	gender: male	52
GSM6058677	subject status: MDD patients	gender: female	52
GSM6058665	subject status: MDD patients	gender: female	53
GSM6058673	subject status: MDD patients	gender: male	54
GSM6058648	subject status: heathy controls	gender: male	59
