# Supplementary material for: Investigating biomarkers of mitochondrial and aging-related genes in major depressive disorder through bioinformatics analysis
Source: Front Psychiatry. 2025 Sep 24;16:1653998. doi: 10.3389/fpsyt.2025.1653998 (PMC12504309; doi:10.3389/fpsyt.2025.1653998)
Supplement: Supplementary file 3 [file Table3.xlsx]

## Sheet: Sheet1
Table of patients' clinical information for RT-qPCR.
	gender	age	smoking history	alcohol consumption	medicine treatment	BMI	HAMD-17	time of Blood Collection	insomnia（PSQI>5）
MDD1	female	42	never smoker	non-drinker	never	28.3	22	Fasting morning	Y
MDD2	female	47	never smoker	non-drinker	never	26.2	19	Fasting morning	Y
MDD3	female	47	never smoker	non-drinker	never	22.1	20	Fasting morning	Y
MDD4	female	45	never smoker	non-drinker	never	20.6	21	Fasting morning	Y
MDD5	female	44	never smoker	non-drinker	never	25.3	22	Fasting morning	Y
Con1	female	43	never smoker	non-drinker	never	21.3	6	Fasting morning	N
Con2	female	48	never smoker	non-drinker	never	22.7	7	Fasting morning	N
Con3	female	45	never smoker	non-drinker	never	24.3	7	Fasting morning	Y
Con4	female	43	never smoker	non-drinker	never	23.6	6	Fasting morning	N
Con5	female	44	never smoker	non-drinker	never	27.9	5	Fasting morning	N
