# Supplementary material for: Investigating biomarkers of mitochondrial and aging-related genes in major depressive disorder through bioinformatics analysis
Source: Front Psychiatry. 2025 Sep 24;16:1653998. doi: 10.3389/fpsyt.2025.1653998 (PMC12504309; doi:10.3389/fpsyt.2025.1653998)
Supplement: Supplementary file 4 [file Table4.xlsx]

## Sheet: ALDH2_go_gesa
	ONTOLOGY	ID	Description	setSize	enrichmentScore	NES	pvalue	p.adjust	qvalue	rank	leading_edge	core_enrichment
GO:0000786	CC	GO:0000786	nucleosome	58	0.690764	2.08722	1e-10	4.49912e-08	3.64585e-08	2012	tags=83%, list=27%, signal=61%	3006/8336/3007/8355/8352/8349/8362/8339/8290/3018/723790/8329/8968/94239/3013/3012/8350/3021/317772/8338/8346/8335/85236/8356/8361/3662/8358/8343/8364/8330/3005/85235/8366/8368/8354/8342/8359/8340/8360/8363/8345/8348/8294/3024/8332/3008/8367/8969
GO:0044815	CC	GO:0044815	DNA packaging complex	61	0.680857	2.06142	1e-10	4.49912e-08	3.64585e-08	2012	tags=82%, list=27%, signal=61%	3006/8336/3007/9918/8355/8352/8349/8362/8339/8290/3018/723790/8329/8968/94239/3013/3012/8350/3021/317772/8338/8346/8335/85236/8356/8361/3662/29781/8358/8343/8364/8330/3005/85235/8366/8368/8354/8342/8359/8340/8360/8363/8345/8348/8294/3024/8332/3008/8367/8969
GO:0006334	BP	GO:0006334	nucleosome assembly	63	0.655073	1.98326	1.09954e-10	4.49912e-08	3.64585e-08	2227	tags=81%, list=30%, signal=57%	3006/3007/144108/54069/8520/79903/8355/8352/8349/8362/55723/8339/4673/8290/3018/8968/83743/7259/8350/3021/8208/23569/8346/85236/8356/8361/388951/8358/8343/8364/3005/8366/23270/8368/8354/8342/10036/8359/8340/8360/8363/8345/8348/8294/3024/4674/3008/8367/5928/254048/85453
GO:0006333	BP	GO:0006333	chromatin assembly or disassembly	72	0.630664	1.93566	1e-10	4.49912e-08	3.64585e-08	2227	tags=76%, list=30%, signal=54%	3006/3007/144108/54069/8520/6599/79903/8355/8352/8349/8362/55723/8339/4673/8290/3018/9031/8968/83743/7259/8350/3021/8208/23569/8346/85236/8356/8361/388951/8358/8343/8364/3005/8366/8479/23270/8368/8354/8342/10036/11240/8359/8340/8360/8363/8345/8348/8294/3024/4674/3008/8367/5928/254048/85453
GO:0006338	BP	GO:0006338	chromatin remodeling	97	0.613231	1.92575	1e-10	4.49912e-08	3.64585e-08	2266	tags=73%, list=30%, signal=52%	3006/3007/144108/54069/8520/9682/6599/79903/8355/8352/93624/8349/54108/8362/55723/8339/4673/57798/8290/3018/9031/8968/83743/7259/8932/1810/10629/6830/8350/3021/8208/23569/8346/85236/29994/8356/23081/8361/5925/388951/8358/8343/8364/57459/3005/8366/23270/79913/51341/8368/8354/8342/10036/8359/8340/8360/2625/8363/8345/8348/8294/3024/4674/3008/8367/5928/254048/29915/3169/85453/2186
GO:0006325	BP	GO:0006325	chromatin organization	150	0.561264	1.80095	1e-10	4.49912e-08	3.64585e-08	2266	tags=63%, list=30%, signal=45%	8019/3006/148479/3151/3007/144108/54069/8520/9682/6599/85460/79903/6996/3622/8355/8352/57050/79366/93624/64710/8349/83989/10927/23347/54108/8535/8362/55723/8339/4673/57798/114049/8290/3018/9031/10473/8968/80854/83743/7259/8932/1810/10629/6830/84181/8350/3021/8208/23569/8346/85236/29994/8356/23081/26147/8361/5925/388951/8358/8343/8364/57459/3005/8366/23492/8479/23270/79913/51341/8368/8354/8342/100…
GO:0051276	BP	GO:0051276	chromosome organization	261	0.516959	1.6836	1e-10	4.49912e-08	3.64585e-08	2266	tags=53%, list=30%, signal=39%	55746/8019/3006/10726/5514/148479/3151/54552/3007/54386/144108/54069/8520/4175/9682/6599/85460/9918/79903/246184/6996/3622/8355/23212/8352/57050/79366/93624/64710/8349/83989/10927/23347/192670/8766/54108/8535/8362/55159/55723/8339/4673/57798/114049/8290/3018/10735/9031/1843/10473/8968/80854/9525/7528/83743/7259/8932/23244/23047/84444/1810/10629/84464/6830/84181/11044/8350/6672/3021/54908/5813/869…
GO:0034622	BP	GO:0034622	cellular protein-containing complex assembly	318	0.493943	1.6132	1e-10	4.49912e-08	3.64585e-08	2072	tags=47%, list=28%, signal=36%	9341/84079/3308/3006/24148/54700/4694/9168/3007/144108/192286/203547/54069/8520/28958/5899/10946/79903/8661/55845/8355/23212/829/8352/5433/11051/10291/1975/3717/8349/6232/192670/25929/55702/10569/8175/8362/22919/8851/163126/93663/23246/10421/55723/8339/4673/136319/253260/6903/8290/3018/55794/8968/147007/9342/440145/83743/7259/8932/138474/115548/3304/8976/466/1810/10629/8350/140801/54902/3021/6440…
GO:0003723	MF	GO:0003723	RNA binding	491	0.468783	1.54612	1e-10	4.49912e-08	3.64585e-08	2487	tags=51%, list=33%, signal=36%	988/6659/9939/90441/7532/84844/115207/10970/3006/117246/51639/149986/24148/2806/27238/5514/27258/65080/51491/1399/3151/292/79811/4236/64965/11193/80135/54552/3007/64975/64434/10189/58506/55920/55699/23264/88745/10946/83443/25920/92140/9967/3188/85451/57470/8661/84248/57727/5430/23212/57050/5037/11051/79366/116541/8087/10291/1975/54439/26156/22803/57703/56254/64710/23160/1967/83989/6232/1025/19267…
GO:0015031	BP	GO:0015031	protein transport	495	0.458637	1.51248	1e-10	4.49912e-08	3.64585e-08	2164	tags=44%, list=29%, signal=33%	6659/9341/55746/23197/84079/3308/7532/338328/23673/1069/58480/10972/10526/64083/5514/3799/9695/196383/54471/10981/10890/56681/23039/164/11261/6400/5007/91947/55207/392/80262/10527/55625/4218/4121/6745/7251/9679/401548/5195/23011/6814/51684/10628/112936/9371/51167/80762/51768/3717/84376/375035/23379/3839/8660/54918/54497/3689/10959/8766/10569/388/8851/6102/377/83955/55048/10791/51762/11231/8723/58…
GO:0046907	BP	GO:0046907	intracellular transport	457	0.453423	1.49421	1e-10	4.49912e-08	3.64585e-08	2390	tags=47%, list=32%, signal=34%	9341/55746/23197/84079/3308/7532/338328/23673/58480/10972/10526/84946/5514/3799/9695/196383/54471/10981/23520/10890/56681/10189/23039/164/11261/6400/5007/55207/392/58485/84248/10527/23212/55625/55288/4218/4121/6745/7251/9679/5195/5433/23011/6814/51684/10628/112936/9371/3717/84376/23379/3839/54918/54497/3689/10959/8766/10569/10597/388/8851/64764/377/83955/55048/51762/643136/11231/150737/8723/5868/…
GO:0032993	CC	GO:0032993	protein-DNA complex	84	0.61327	1.90632	1.36449e-10	5.11798e-08	4.14734e-08	2067	tags=67%, list=27%, signal=49%	3006/10714/8336/3007/54386/4175/2960/8355/8352/8349/8362/8339/8290/3018/723790/8329/8968/94239/3013/29980/3012/8350/3021/317772/8338/8346/8335/85236/8356/8361/3662/8358/8343/8364/8330/3005/85235/8366/8368/8354/8342/5558/8359/8340/8360/8363/8345/8348/8294/9837/3024/8332/3008/8367/8969/6118
GO:0140513	CC	GO:0140513	nuclear protein-containing complex	320	0.479992	1.56784	1.71445e-10	5.93594e-08	4.81017e-08	2508	tags=53%, list=33%, signal=37%	988/9939/55746/84844/1069/51230/51639/24148/27238/27258/85403/10714/26122/4236/11193/54552/54386/10189/23039/153527/4175/2960/6599/9646/10946/83443/55257/25920/9967/4298/246184/7737/10527/9969/5430/3622/23186/5433/58493/11051/10291/93624/57703/5432/430/23379/3839/1025/25929/1050/55702/10569/54108/10885/8535/8175/55094/23246/55954/9898/10421/1051/51634/27125/79789/7528/1387/8932/23168/138474/466/6…
GO:0034728	BP	GO:0034728	nucleosome organization	71	0.630749	1.9345	2.08208e-10	6.69388e-08	5.42436e-08	2266	tags=76%, list=30%, signal=54%	3006/3007/144108/54069/8520/6599/79903/8355/8352/8349/8362/55723/8339/4673/8290/3018/8968/83743/7259/6830/8350/3021/8208/23569/8346/85236/8356/8361/388951/8358/8343/8364/3005/8366/23270/8368/8354/8342/10036/8359/8340/8360/8363/8345/8348/8294/3024/4674/3008/8367/5928/254048/85453/2186
GO:0022613	BP	GO:0022613	ribonucleoprotein complex biogenesis	126	0.559229	1.78259	4.0763e-10	1.14213e-07	9.2552e-08	2024	tags=55%, list=27%, signal=41%	90441/117246/24148/55003/115939/84946/51491/80135/54552/90121/64434/88745/10946/8661/23212/5433/57050/11051/10291/1975/26156/22803/23160/6232/192670/25929/55702/51077/10569/10885/8175/23246/10421/114049/51018/55794/9816/64216/6041/140801/11137/345630/84365/134430/54512/6059/5036/84549/55720/27079/10248/6838/55341/51154/8559/10607/153443/51118/79833/11103/6023/10200/6130/6147/8669/27161/51747/1055…
GO:0002682	BP	GO:0002682	regulation of immune system process	413	0.454395	1.49495	4.31375e-10	1.14213e-07	9.2552e-08	2747	tags=55%, list=37%, signal=37%	6659/2219/54440/1399/4853/91/9935/164/57178/9646/57118/5062/79626/9943/10875/920/23186/57045/4189/80762/1967/729230/9111/8660/3689/1050/5170/80231/8362/9435/64115/29883/5321/678/1051/51744/9261/9466/54941/5734/158747/8723/4332/1843/26060/6197/338339/728/81622/1387/3304/8976/6830/3133/6375/10221/55170/57162/648/7099/8876/54537/3136/7186/3656/151636/255520/57590/51284/55824/11213/23456/81704/63925/…
GO:0065003	BP	GO:0065003	protein-containing complex assembly	480	0.441749	1.45644	3.91839e-10	1.14213e-07	9.2552e-08	2106	tags=42%, list=28%, signal=32%	9341/84079/3308/115207/3006/10972/24148/138050/54700/25923/4694/223/54442/9168/54552/3007/56681/144108/192286/203547/54069/8520/11261/28958/5899/10946/388585/79903/8661/55845/8355/23212/829/8352/5195/5433/11051/10291/3954/1975/3717/8349/6232/23379/3839/192670/10959/25929/55702/10569/8175/8362/22919/8851/163126/8408/93663/5326/64225/23246/10421/55723/8339/4673/136319/83892/253260/6903/8290/3018/57…
GO:0031497	BP	GO:0031497	chromatin assembly	66	0.632248	1.92519	6.98148e-10	1.74576e-07	1.41467e-07	2227	tags=77%, list=30%, signal=55%	3006/3007/144108/54069/8520/79903/8355/8352/8349/8362/55723/8339/4673/8290/3018/8968/83743/7259/8350/3021/8208/23569/8346/85236/8356/8361/388951/8358/8343/8364/3005/8366/23270/8368/8354/8342/10036/8359/8340/8360/8363/8345/8348/8294/3024/4674/3008/8367/5928/254048/85453
GO:0065004	BP	GO:0065004	protein-DNA complex assembly	80	0.610717	1.89485	8.21749e-10	1.94668e-07	1.57749e-07	2071	tags=69%, list=28%, signal=50%	3006/54700/3007/144108/54069/8520/79903/8355/8352/8349/8362/55723/8339/4673/8290/3018/8968/83743/7259/138474/1810/10629/8350/3021/26054/8208/23569/8346/85236/8356/8361/5925/388951/8358/8343/8364/3005/8366/23270/8368/8354/8342/10036/8359/8340/8360/8363/8345/8348/8294/3024/4674/3008/8367/5928
GO:1902494	CC	GO:1902494	catalytic complex	391	0.455727	1.49744	1.67864e-09	3.77777e-07	3.0613e-07	2127	tags=47%, list=28%, signal=35%	988/9939/157708/2776/2769/51230/51639/24148/5514/27258/4694/10714/51588/54442/5689/26122/10672/91/10189/2960/6599/9646/6400/10946/255488/55257/56160/246184/84687/5430/3622/23186/51719/9097/5433/84779/254170/10291/93624/57703/56254/1164/5432/1025/192670/55702/10569/54108/140775/8535/8175/55094/8851/801/8408/5525/1032/83892/6990/5509/5049/8723/79176/7528/1387/54931/8932/23168/138474/2790/54467/6483…
GO:0071824	BP	GO:0071824	protein-DNA complex subunit organization	91	0.583834	1.82715	1.77456e-09	3.80347e-07	3.08213e-07	2266	tags=67%, list=30%, signal=47%	3006/54700/3007/144108/54069/8520/2960/6599/79903/8355/8352/8349/8362/55723/8339/4673/8290/3018/8968/83743/7259/138474/1810/10629/6830/8350/3021/26054/8208/23569/8346/85236/8356/8361/5925/388951/8358/8343/8364/3005/8366/23270/8368/8354/8342/10036/8359/8340/8360/8363/8345/8348/8294/3024/4674/3008/8367/5928/254048/85453/2186
GO:0042254	BP	GO:0042254	ribosome biogenesis	82	0.592136	1.83963	3.44845e-09	7.05522e-07	5.71717e-07	2024	tags=62%, list=27%, signal=46%	90441/117246/55003/115939/84946/51491/80135/54552/90121/64434/88745/23212/57050/26156/22803/23160/6232/51077/10885/23246/114049/51018/55794/9816/64216/6041/140801/11137/345630/84365/134430/54512/6059/5036/84549/55720/27079/10248/6838/55341/51154/10607/153443/51118/11103/6023/10200/6130/6147/10556/27340
GO:0012506	CC	GO:0012506	vesicle membrane	394	0.449736	1.47822	3.6309e-09	7.10552e-07	5.75793e-07	2386	tags=47%, list=32%, signal=34%	2535/5660/9341/27333/84079/10970/23673/10972/138050/10981/10890/56681/164/55920/203547/1184/55207/392/80262/920/4218/23433/7251/5175/389541/23011/80762/54918/3689/10959/8766/80231/388/51104/801/9741/55048/11342/10791/51762/114885/158747/8723/5868/147007/4893/285195/9342/26060/79156/338339/9525/728/55745/5273/10427/353189/54495/8560/9344/55361/8976/22875/79720/201475/11031/3133/219972/5912/3920/57…
GO:0030659	CC	GO:0030659	cytoplasmic vesicle membrane	389	0.448265	1.47338	9.23505e-09	1.73196e-06	1.40348e-06	2386	tags=47%, list=32%, signal=34%	2535/5660/9341/27333/84079/10970/23673/10972/138050/10981/10890/56681/164/55920/203547/1184/55207/392/80262/920/4218/23433/7251/5175/389541/23011/80762/54918/3689/10959/8766/80231/388/51104/801/9741/55048/11342/10791/51762/114885/158747/8723/5868/147007/4893/285195/9342/26060/79156/338339/9525/728/55745/5273/10427/353189/54495/8560/9344/55361/8976/22875/79720/201475/11031/3133/219972/5912/3920/57…
GO:1990904	CC	GO:1990904	ribonucleoprotein complex	194	0.499547	1.61351	1.28515e-08	2.31379e-06	1.87497e-06	2482	tags=59%, list=33%, signal=40%	988/9939/90441/84844/117246/51639/24148/84946/27238/27258/65080/6166/4236/64965/11193/80135/54552/64975/10189/153527/88745/10946/83443/3188/85451/8661/7737/23212/57050/116541/8087/10291/26156/57703/6232/192670/55702/51077/10569/10885/8175/55094/23246/55954/10421/51634/6235/51018/54931/3304/54534/6146/93144/11222/140801/8994/9801/345630/143/10285/6427/134430/1965/55173/64928/57532/54948/84549/8495…
GO:0071011	CC	GO:0071011	precatalytic spliceosome	21	0.79022	2.10779	1.59069e-08	2.65174e-06	2.14883e-06	560	tags=67%, list=7%, signal=62%	84844/51639/24148/27258/4236/11193/153527/10946/83443/7737/10291/57703/8175/51634
GO:0033365	BP	GO:0033365	protein localization to organelle	252	0.474229	1.54359	1.54462e-08	2.65174e-06	2.14883e-06	2198	tags=48%, list=29%, signal=35%	55746/3308/58480/10972/10526/64083/5514/26524/9695/10890/54552/54386/56851/55920/25937/11261/163590/10527/84687/23212/4121/7251/9679/389541/5195/51684/10628/3717/84376/3839/8766/22919/51104/801/3099/55048/51762/11215/11231/80124/9696/26060/79158/202018/55166/51569/9804/6747/79720/55690/400/5193/55802/3920/6672/8266/1861/54908/23607/137886/6950/83667/151636/5534/23137/83548/5903/51382/221079/5925/…
GO:0006323	BP	GO:0006323	DNA packaging	86	0.579087	1.80286	1.88775e-08	2.86271e-06	2.31979e-06	2071	tags=64%, list=28%, signal=47%	3006/148479/3007/144108/54069/8520/9918/79903/8355/8352/8349/8362/55723/8339/4673/8290/3018/8968/83743/7259/11044/8350/3021/8208/23569/8346/85236/23137/8356/8361/388951/29781/8358/8343/8364/3005/8366/23270/8368/8354/8342/10036/8359/8340/8360/8363/8345/8348/8294/3024/4674/3008/8367/7153/5928
GO:0006886	BP	GO:0006886	intracellular protein transport	270	0.467282	1.52372	1.83017e-08	2.86271e-06	2.31979e-06	2106	tags=46%, list=28%, signal=34%	55746/23197/3308/7532/338328/23673/58480/10972/10526/5514/3799/9695/196383/54471/10981/56681/23039/164/11261/6400/10527/55625/4218/4121/6745/9679/5195/23011/6814/51684/10628/112936/3717/23379/3839/3689/10959/8766/10569/388/8851/377/83955/55048/51762/11231/5868/26060/26286/81622/79158/10427/51569/9344/9804/6747/79720/84084/11031/400/23158/5193/342538/3920/6672/222068/57403/23233/10513/10802/5534/6…
GO:0005739	CC	GO:0005739	mitochondrion	424	0.437576	1.44037	1.90805e-08	2.86271e-06	2.31979e-06	2403	tags=47%, list=32%, signal=34%	155038/6659/9329/26073/3308/5166/3607/64083/2806/8508/65080/3992/4694/54471/292/10981/64965/64975/192286/55699/1345/8520/28958/255488/11334/10229/36/1892/2747/92552/80201/5997/55288/51012/201626/55316/7190/10628/10935/79366/116541/27301/3954/801/8408/5321/1351/84273/1719/3099/4594/160760/23446/55526/55794/51097/8303/23241/64216/54931/219/3304/8560/285489/54534/55361/10989/9804/25934/6041/9563/550…
GO:0016050	BP	GO:0016050	vesicle organization	106	0.560684	1.76635	2.63755e-08	3.78334e-06	3.06582e-06	1678	tags=52%, list=22%, signal=41%	9341/84079/23673/10972/64083/3799/10981/56681/164/11261/5007/55207/4218/7251/8396/84376/10959/8766/55048/51762/9342/79156/26286/9525/10427/55204/55361/8976/79720/55330/57403/23607/63915/149371/10802/81555/57132/356/55300/55647/8411/27072/128866/51201/2773/150368/84272/55654/6844/54734/10254/388552/8674/23208/399979
GO:0098687	CC	GO:0098687	chromosomal region	101	0.556488	1.74965	2.68978e-08	3.78334e-06	3.06582e-06	2098	tags=54%, list=28%, signal=40%	55746/5514/54386/10189/55920/1059/54069/8520/4175/9682/9918/56160/23347/8362/1051/5525/259282/8290/3018/6990/10735/134492/9031/55166/23244/23047/84444/84464/5501/6672/3021/54908/5813/5500/23137/8361/5527/23219/8364/9184/8366/151246/8368/8359/8360/8363/9770/493861/8294/7405/81929/8367/7153/6118/8658
GO:0071005	CC	GO:0071005	U2-type precatalytic spliceosome	19	0.810225	2.11702	3.57142e-08	4.8712e-06	3.94736e-06	560	tags=68%, list=7%, signal=63%	84844/24148/27258/4236/11193/153527/10946/83443/7737/10291/57703/8175/51634
GO:0005768	CC	GO:0005768	endosome	297	0.45352	1.47901	5.61045e-08	7.42725e-06	6.01864e-06	2260	tags=45%, list=30%, signal=33%	5660/9341/27333/84079/23673/64083/10981/10890/164/55920/91947/1184/55207/392/920/4218/7251/389541/23011/10935/112936/4012/80762/3717/54918/6503/8766/80231/388/51104/8408/9741/4043/1234/55048/11342/201627/10791/51762/114885/8723/5868/285195/26060/79156/9525/81622/55745/55361/79720/201475/11031/3133/5912/3920/9363/57403/9595/3784/84440/7099/3136/201931/3656/149371/5911/151636/57590/51284/57132/6414…
GO:0019941	BP	GO:0019941	modification-dependent protein catabolic process	191	0.484405	1.56397	6.23964e-08	8.02418e-06	6.50237e-06	2305	tags=53%, list=31%, signal=38%	23197/9373/9695/54442/25937/6599/6400/255488/246184/92552/23376/4121/26001/7251/9097/51684/254170/4189/56254/80762/1050/57534/284996/55048/11342/54941/83892/79176/9525/29978/3304/23358/54467/64839/9978/79720/11236/10221/79699/11160/57162/5709/7336/56929/389856/23607/8697/137886/197131/10513/151636/64795/143384/51343/51283/7318/84078/30009/10299/27351/339745/7326/5527/28952/8065/79031/57542/23014/…
GO:0000228	CC	GO:0000228	nuclear chromosome	63	0.603226	1.82629	9.59594e-08	1.19976e-05	9.7222e-06	2071	tags=63%, list=28%, signal=46%	10714/54386/4175/9918/3622/8355/23212/8352/23347/54108/8362/9031/8968/7528/84464/8350/3021/29844/84365/64426/8356/8361/8358/8364/8366/79913/8368/8354/5558/8359/8360/8363/7283/8294/9837/8367/7153/57649/6118/5928
GO:0006259	BP	GO:0006259	DNA metabolic process	243	0.47047	1.52906	1.23301e-07	1.46047e-05	1.18349e-05	2245	tags=47%, list=30%, signal=34%	988/26073/1069/3006/5514/10714/51588/26122/54552/3007/54386/10189/54069/4175/56160/6996/7737/23376/58493/6018/27301/22803/64710/80762/1025/23347/54108/3001/55159/9466/1032/259282/1843/80124/7528/8932/29980/23244/23047/84444/9978/84464/6830/11044/6672/55170/29844/648/5813/7336/54537/6950/8208/143/83667/151636/57103/54512/23137/23049/51343/133746/30009/7555/375748/23381/2188/57654/51008/3005/50484/…
GO:0031984	CC	GO:0031984	organelle subcompartment	433	0.427557	1.40806	1.23301e-07	1.46047e-05	1.18349e-05	2329	tags=42%, list=31%, signal=31%	9341/23197/27333/23420/157708/10970/10972/64083/9695/3992/25923/10981/10890/4853/56851/164/203547/6400/5007/163590/92140/9334/80262/920/22845/23376/4218/2589/6745/64131/23011/4189/54965/8879/51167/8396/57515/57665/10959/8766/79571/9435/8408/5321/64225/154141/64764/54491/2531/11342/54941/6235/55102/11231/158747/5125/147007/80124/4893/94107/81622/202018/10427/51495/54495/8560/170575/64215/55204/553…
GO:0071103	BP	GO:0071103	DNA conformation change	101	0.5414	1.70221	1.7195e-07	1.98448e-05	1.60811e-05	1995	tags=56%, list=27%, signal=42%	3006/148479/3007/144108/54069/8520/4175/9918/79903/8355/8352/8349/8362/55723/8339/4673/8290/3018/8968/83743/7259/84181/11044/8350/3021/5813/8208/23569/8346/85236/23137/8356/8361/388951/29781/8358/8343/8364/3005/8366/23270/8368/8354/8342/10036/8359/8340/8360/8363/8345/8348/8294/3024/4674/3008/8367/7153
GO:0005525	MF	GO:0005525	GTP binding	149	0.509687	1.63534	1.84424e-07	2.07523e-05	1.68166e-05	2158	tags=54%, list=29%, signal=40%	155038/2776/2769/58480/25923/10981/10890/54552/10672/56681/168537/5899/55207/2747/55288/4218/23433/23011/6016/8396/8766/388/8732/64225/2909/6102/84273/10670/377/51762/5868/4893/170575/201475/84084/11031/80086/400/115361/5912/51493/159/9363/57403/7278/5911/116442/55647/221079/9545/55720/2773/30845/2982/5906/84705/55341/54734/55752/7732/26225/5898/5874/9258/26157/11021/22836/7283/9567/166785/399/19…
GO:0030141	CC	GO:0030141	secretory granule	259	0.45828	1.49206	1.90747e-07	2.09403e-05	1.69689e-05	2369	tags=47%, list=31%, signal=34%	5660/9341/2219/23197/5223/10970/10972/138050/2517/5834/5689/10890/2519/114790/10875/58485/6280/51719/5175/6283/6814/54918/3689/10959/10447/175/6036/158747/5049/4332/51097/26578/4893/9342/338339/728/5273/353189/54495/54863/3304/8560/22875/201475/11031/5912/3920/83716/1861/23601/5709/8876/6950/3136/2919/3709/2683/22918/51382/8804/9761/9545/1088/5036/3579/2773/5806/6678/2153/1471/5906/6844/4973/2909…
GO:0016604	CC	GO:0016604	nuclear body	253	0.461075	1.50064	1.99178e-07	2.13452e-05	1.7297e-05	2432	tags=49%, list=32%, signal=34%	988/9939/84844/10970/24148/5514/65080/85403/51588/79811/11193/54386/10189/1059/25937/6497/9541/9646/10946/92140/9967/59348/84248/7737/5433/11051/10291/54439/57703/23379/1025/25929/10569/8535/8175/29883/391257/93663/6102/10421/55159/8553/51762/9031/10929/1387/3304/8270/5501/6672/648/345630/10048/55893/10285/163859/6427/64426/23360/54942/23137/26043/6045/2961/5925/29107/27097/57532/59343/57459/1406…
GO:0006914	BP	GO:0006914	autophagy	161	0.497592	1.59823	2.18168e-07	2.23176e-05	1.8085e-05	2104	tags=50%, list=28%, signal=37%	5660/26073/23673/3607/9373/292/55332/9682/5899/92140/55207/201292/6280/23376/4218/7251/8925/112936/221937/1611/8396/140775/8851/801/8408/3099/23766/10670/55048/55102/5049/5868/9342/79156/23241/9525/51569/29978/79720/201475/3920/137886/128077/2308/83667/149371/57103/23049/116442/51382/84219/26100/27072/128866/2773/493856/643246/9140/54734/10254/10241/340485/201163/23208/66036/258010/9830/6048/5776…
GO:0061919	BP	GO:0061919	process utilizing autophagic mechanism	161	0.497592	1.59823	2.18168e-07	2.23176e-05	1.8085e-05	2104	tags=50%, list=28%, signal=37%	5660/26073/23673/3607/9373/292/55332/9682/5899/92140/55207/201292/6280/23376/4218/7251/8925/112936/221937/1611/8396/140775/8851/801/8408/3099/23766/10670/55048/55102/5049/5868/9342/79156/23241/9525/51569/29978/79720/201475/3920/137886/128077/2308/83667/149371/57103/23049/116442/51382/84219/26100/27072/128866/2773/493856/643246/9140/54734/10254/10241/340485/201163/23208/66036/258010/9830/6048/5776…
GO:0000323	CC	GO:0000323	lytic vacuole	216	0.473375	1.53043	2.43585e-07	2.38342e-05	1.9314e-05	2374	tags=52%, list=32%, signal=37%	5660/23197/84079/10970/2776/138050/2517/3799/414/5834/55332/4669/2519/164/114790/203547/54785/1184/55207/58485/79887/389541/4012/57665/54918/80231/9741/175/10670/11342/6036/4332/147007/9342/79156/81622/55745/353189/4668/55361/201475/3920/3784/8876/3136/201931/151636/51284/2683/26503/356/1183/51382/8804/84219/9545/1088/5036/55529/27072/3553/3579/24141/8530/2773/57561/79026/8915/2040/54734/2760/138…
GO:0005764	CC	GO:0005764	lysosome	216	0.473375	1.53043	2.43585e-07	2.38342e-05	1.9314e-05	2374	tags=52%, list=32%, signal=37%	5660/23197/84079/10970/2776/138050/2517/3799/414/5834/55332/4669/2519/164/114790/203547/54785/1184/55207/58485/79887/389541/4012/57665/54918/80231/9741/175/10670/11342/6036/4332/147007/9342/79156/81622/55745/353189/4668/55361/201475/3920/3784/8876/3136/201931/151636/51284/2683/26503/356/1183/51382/8804/84219/9545/1088/5036/55529/27072/3553/3579/24141/8530/2773/57561/79026/8915/2040/54734/2760/138…
GO:0006511	BP	GO:0006511	ubiquitin-dependent protein catabolic process	189	0.484239	1.5629	2.64765e-07	2.48273e-05	2.01187e-05	2305	tags=53%, list=31%, signal=38%	23197/9373/9695/54442/25937/6599/6400/255488/246184/92552/23376/4121/26001/7251/9097/51684/254170/4189/56254/80762/1050/57534/284996/55048/11342/54941/83892/79176/9525/29978/3304/23358/54467/64839/9978/79720/11236/10221/79699/11160/57162/5709/7336/56929/389856/23607/8697/137886/197131/10513/151636/64795/143384/51343/51283/84078/30009/10299/27351/339745/7326/5527/28952/8065/79031/57542/23014/11622…
GO:0051603	BP	GO:0051603	proteolysis involved in cellular protein catabolic process	223	0.471625	1.52684	2.64765e-07	2.48273e-05	2.01187e-05	2433	tags=54%, list=32%, signal=38%	23197/9373/9695/54442/5689/25937/6599/6400/255488/246184/92552/23376/4121/26001/7251/9097/51684/254170/4189/56254/80762/23753/1050/3001/57534/284996/55048/11342/54941/83892/79176/9525/29978/3304/23358/54467/64839/9978/79720/11236/10221/79699/1861/11160/57162/5709/7336/56929/389856/23607/8697/137886/197131/10513/151636/80011/64795/143384/51343/51283/7318/84078/30009/10299/27351/339745/7326/5527/12…
GO:0045321	BP	GO:0045321	leukocyte activation	298	0.447511	1.45977	2.90182e-07	2.66553e-05	2.16e-05	2806	tags=54%, list=37%, signal=35%	6659/54440/292/4853/9935/164/57178/11334/79626/10875/920/6283/57045/6814/4189/80762/3717/729230/9111/8660/3689/1050/5170/64115/5321/678/1051/54518/51744/9466/5734/8723/4332/6722/338339/728/7528/55361/3251/8935/6146/6830/3133/6375/57162/648/5813/7099/1316/8876/54537/4783/1958/22918/55824/81704/63925/30009/914/3662/29781/2150/3553/3579/8530/4478/2241/29760/117157/27242/6844/3576/8915/5971/6655/602/…
GO:0043632	BP	GO:0043632	modification-dependent macromolecule catabolic process	195	0.476507	1.53951	3.07127e-07	2.71055e-05	2.19648e-05	2305	tags=52%, list=31%, signal=37%	23197/9373/9695/54442/25937/6599/6400/255488/246184/92552/23376/4121/26001/7251/9097/51684/254170/4189/56254/80762/1050/57534/284996/55048/11342/54941/83892/79176/9525/29978/3304/23358/54467/64839/9978/79720/11236/10221/79699/11160/57162/5709/7336/56929/389856/23607/8697/137886/197131/10513/151636/64795/143384/51343/51283/7318/84078/30009/10299/27351/339745/7326/5527/28952/8065/79031/57542/23014/…
GO:0006974	BP	GO:0006974	cellular response to DNA damage stimulus	207	0.474217	1.53241	3.02891e-07	2.71055e-05	2.19648e-05	2368	tags=51%, list=31%, signal=36%	988/6659/26073/1069/5514/261726/10714/51588/26122/64965/54386/4175/56160/221927/6996/7737/3622/23376/58493/8087/27301/9766/64710/1025/23347/55702/55159/9261/1032/259282/4332/9031/80124/80854/7528/29980/23244/23047/84444/9344/9978/84464/11044/6672/55170/29844/7336/54537/8208/143/163859/2308/83667/151636/57103/23137/23049/51776/51343/7318/133746/375748/2188/57654/51008/602/50484/7124/79913/7320/340…
GO:0044257	BP	GO:0044257	cellular protein catabolic process	242	0.462741	1.503	3.15599e-07	2.73175e-05	2.21367e-05	2433	tags=52%, list=32%, signal=37%	23197/9373/9695/54442/5689/25937/6599/6400/255488/246184/92552/23376/4121/26001/7251/9097/51684/254170/4189/56254/80762/23753/1050/3001/57534/284996/55048/11342/54941/83892/147007/79176/9525/29978/3304/23358/54467/64839/9978/79720/201475/11236/3920/10221/79699/1861/11160/57162/5709/7336/56929/389856/23607/8697/137886/197131/10513/151636/80011/64795/143384/51343/51283/7318/84078/30009/10299/27351/…
GO:0019001	MF	GO:0019001	guanyl nucleotide binding	160	0.498027	1.59972	3.32544e-07	2.77181e-05	2.24613e-05	2158	tags=52%, list=29%, signal=38%	155038/2776/2769/58480/25923/54471/10981/10890/54552/10672/56681/168537/5899/55207/2747/55288/4218/23433/23011/6016/8396/8766/388/8732/64225/2909/6102/84273/10670/377/51762/5868/4893/170575/201475/84084/11031/80086/400/115361/5912/51493/159/9363/57403/7278/5911/116442/55647/221079/9545/55720/2773/30845/2982/5906/84705/55341/54734/55752/7732/26225/5898/5874/9258/26157/11021/6573/22836/7283/9567/16…
GO:0032561	MF	GO:0032561	guanyl ribonucleotide binding	160	0.498027	1.59972	3.32544e-07	2.77181e-05	2.24613e-05	2158	tags=52%, list=29%, signal=38%	155038/2776/2769/58480/25923/54471/10981/10890/54552/10672/56681/168537/5899/55207/2747/55288/4218/23433/23011/6016/8396/8766/388/8732/64225/2909/6102/84273/10670/377/51762/5868/4893/170575/201475/84084/11031/80086/400/115361/5912/51493/159/9363/57403/7278/5911/116442/55647/221079/9545/55720/2773/30845/2982/5906/84705/55341/54734/55752/7732/26225/5898/5874/9258/26157/11021/6573/22836/7283/9567/16…
GO:0000781	CC	GO:0000781	chromosome, telomeric region	46	0.634822	1.86511	3.86084e-07	3.15957e-05	2.56035e-05	2098	tags=65%, list=28%, signal=47%	5514/54386/10189/8520/4175/56160/23347/8362/8290/3018/84444/84464/5501/6672/3021/5813/5500/23137/8361/8364/8366/8368/8359/8360/8363/493861/8294/8367/6118/8658
GO:0034470	BP	GO:0034470	ncRNA processing	105	0.538858	1.69836	4.38929e-07	3.52789e-05	2.85881e-05	2447	tags=64%, list=33%, signal=44%	117246/115939/80135/90121/88745/7737/23212/57050/26156/22803/23160/6232/192670/51077/10885/23246/114049/51018/64216/54931/8270/6041/51493/11137/26024/345630/84365/144233/134430/54512/57505/81627/5036/84549/55720/27079/84705/10248/90353/51154/112970/4086/57570/10607/153443/51118/81890/11103/6023/10200/9836/6130/55520/80789/27161/10556/27340/142940/26173/27304/54482/29777/221078/140432/63899/131870…
GO:0009057	BP	GO:0009057	macromolecule catabolic process	391	0.431343	1.41732	6.76886e-07	5.34503e-05	4.33132e-05	2566	tags=50%, list=34%, signal=35%	9939/23197/9373/2517/65080/9695/5834/54442/5689/4669/25937/6599/6400/255488/9967/246184/92552/23376/4121/26001/7251/201626/9097/5433/51684/254170/4189/8087/22803/56254/80762/23753/192670/1050/3001/57534/29883/51104/284996/678/55048/9261/11342/54941/83892/22882/6036/5509/147007/79176/9525/29978/3304/23358/54467/64839/9978/10605/79720/201475/11236/6041/11313/55802/11044/3920/10221/79699/1861/11160/…
GO:0032200	BP	GO:0032200	telomere organization	47	0.616663	1.81599	6.97242e-07	5.41084e-05	4.38465e-05	2200	tags=68%, list=29%, signal=48%	5514/54552/54386/8355/8352/8362/8968/84444/84464/8350/6672/3021/6950/23137/23049/8356/8361/8358/8364/23381/8366/8368/8354/8359/8360/8363/8294/8367/6118/8658/167227/3184
GO:0009894	BP	GO:0009894	regulation of catabolic process	293	0.444279	1.44831	7.10943e-07	5.42365e-05	4.39504e-05	2382	tags=48%, list=32%, signal=34%	5660/26073/5223/3607/292/55332/9682/6599/5899/255488/92140/9967/201292/23376/55625/4218/8925/201626/9097/5433/51684/8087/112936/221937/1611/80762/8396/8660/1050/140775/64115/29883/8851/8408/678/10670/9261/5509/5049/79156/29978/3304/54467/9978/10605/11236/6041/55802/11044/10221/79699/56829/5709/7336/5500/7186/2308/83667/149371/151636/80011/57103/23049/116442/11213/51343/51382/84219/9860/27351/3553…
GO:0019900	MF	GO:0019900	kinase binding	227	0.467497	1.51541	7.53514e-07	5.65261e-05	4.58057e-05	2092	tags=44%, list=28%, signal=33%	988/7532/5223/3799/1399/92597/114790/55920/6497/11261/9541/5062/9943/8661/84687/5430/920/23376/51719/4218/7190/51684/5037/10935/3717/1164/8660/1025/10019/3689/1050/5170/140775/22919/388/8851/801/1051/5525/9261/11342/1032/253260/4082/644815/1843/26060/6197/9344/285489/5501/6672/10221/9175/3784/5565/5500/7186/6427/143384/11213/11329/55770/914/8436/375748/5925/4478/199731/29760/23328/8915/5971/4086/…
GO:0000209	BP	GO:0000209	protein polyubiquitination	76	0.557821	1.72291	8.15557e-07	6.01774e-05	4.87646e-05	2098	tags=58%, list=28%, signal=42%	9373/389898/255488/246184/26001/4012/56254/9111/54941/80829/54467/64839/9978/55585/57162/7336/8697/7186/151636/64795/51343/51283/84078/10299/7326/23219/23328/138065/57542/7320/1161/9781/9830/148203/6048/26145/79102/27252/51465/10475/54708/51619/4193/8658
GO:0005773	CC	GO:0005773	vacuole	238	0.46151	1.49823	9.66872e-07	7.01918e-05	5.68797e-05	2374	tags=51%, list=32%, signal=36%	5660/23197/84079/10970/2776/138050/2517/3799/414/5834/55332/4669/2519/164/114790/203547/54785/1184/55207/58485/79887/389541/4012/8396/57665/54918/80231/8408/9741/175/23766/10670/11342/6036/4332/147007/9342/79156/81622/55745/353189/29978/4668/55361/201475/3920/3784/8876/3136/201931/7056/151636/51284/2683/26503/356/1183/51382/8804/84219/9545/1088/5036/55529/27072/3553/3579/24141/8530/2773/57561/790…
GO:0044265	BP	GO:0044265	cellular macromolecule catabolic process	336	0.440402	1.44019	1.03532e-06	7.3968e-05	5.99397e-05	2779	tags=56%, list=37%, signal=37%	9939/23197/9373/65080/9695/54442/5689/25937/6599/6400/255488/9967/246184/92552/23376/4121/26001/7251/201626/9097/5433/51684/254170/4189/8087/22803/56254/80762/23753/192670/1050/3001/57534/29883/284996/678/55048/9261/11342/54941/83892/22882/6036/147007/79176/9525/29978/3304/23358/54467/64839/9978/10605/79720/201475/11236/6041/55802/11044/3920/10221/79699/1861/11160/57162/56829/5709/7336/56929/3898…
GO:0031329	BP	GO:0031329	regulation of cellular catabolic process	256	0.453092	1.47441	1.05243e-06	7.40157e-05	5.99784e-05	2382	tags=50%, list=32%, signal=35%	5660/26073/5223/3607/292/55332/9682/6599/5899/255488/92140/9967/201292/23376/4218/8925/201626/9097/5433/51684/8087/112936/221937/1611/8396/8660/1050/140775/29883/8851/8408/678/10670/9261/5509/5049/79156/29978/3304/54467/9978/10605/11236/6041/55802/11044/10221/79699/56829/7336/5500/7186/2308/83667/149371/151636/80011/57103/23049/116442/51343/51382/84219/9860/27351/3553/128866/2773/28952/4478/5578/…
GO:0030667	CC	GO:0030667	secretory granule membrane	100	0.540043	1.69811	1.122e-06	7.65173e-05	6.20055e-05	2069	tags=55%, list=27%, signal=40%	5660/10970/10972/138050/10890/5175/54918/3689/10959/158747/4893/9342/338339/728/5273/353189/54495/8560/22875/11031/5912/3920/23601/8876/3136/3709/2683/22918/51382/9761/9545/1088/3579/6678/5906/6844/4973/2040/2204/5874/8778/23218/199675/8972/258010/23200/150372/952/84418/4680/3690/27074/6793/57126/401258
GO:0030163	BP	GO:0030163	protein catabolic process	290	0.439866	1.43394	1.12088e-06	7.65173e-05	6.20055e-05	2433	tags=49%, list=32%, signal=34%	23197/9373/9695/54442/5689/25937/6599/6400/255488/246184/92552/23376/4121/26001/7251/9097/51684/254170/4189/56254/80762/23753/1050/3001/57534/51104/284996/55048/11342/54941/83892/147007/79176/9525/29978/3304/23358/54467/64839/9978/79720/201475/11236/11313/3920/10221/79699/1861/11160/57162/5709/7336/56929/389856/23607/8697/137886/7186/2308/197131/10513/151636/80011/64795/143384/11213/51343/51283/7…
GO:0005686	CC	GO:0005686	U2 snRNP	10	0.882501	2.00494	1.21319e-06	8.15013e-05	6.60443e-05	560	tags=70%, list=7%, signal=65%	84844/51639/10946/83443/10291/8175/51634
GO:0050909	BP	GO:0050909	sensory perception of taste	32	-0.583835	-2.75841	1.67128e-06	0.000109955	8.91012e-05	1635	tags=59%, list=22%, signal=47%	259295/132112/765/6338/119395/50833/50835/259296/54429/5304/50838/1470/259292/50832/259290/338398/259289/50836/50839
GO:0001775	BP	GO:0001775	cell activation	349	0.430437	1.40957	1.68559e-06	0.000109955	8.91012e-05	2806	tags=52%, list=37%, signal=34%	6659/54440/292/4853/9935/164/57178/23765/11334/79626/10875/920/6283/57045/6814/4189/80762/3717/729230/9111/8660/10019/3689/1050/5170/64115/5321/678/1051/54518/51744/9466/5734/8723/4332/23173/6722/338339/728/7528/55361/3251/8935/6146/6830/3133/6375/55330/5912/57162/648/5813/7099/1316/8876/54537/7056/4783/1958/22918/55824/5028/81704/63925/30009/914/3662/64805/29781/2150/3553/3579/8530/4478/2241/557…
GO:0034660	BP	GO:0034660	ncRNA metabolic process	122	0.514286	1.63572	1.84011e-06	0.000118319	9.58796e-05	2447	tags=59%, list=33%, signal=40%	117246/115939/65080/80135/90121/55699/88745/4677/57470/7737/23212/57050/26156/22803/23160/6232/192670/51077/10885/23246/114049/51018/64216/54931/8270/6041/51493/11137/26024/345630/84365/144233/134430/54512/57505/81627/5036/84549/55720/27079/84705/10248/90353/51154/112970/4086/10056/57570/10607/153443/51118/81890/11103/6023/10200/9836/6130/55520/80789/27161/10556/27340/142940/26173/27304/54482/297…
GO:0016817	MF	GO:0016817	hydrolase activity, acting on acid anhydrides	215	0.461296	1.49169	2.14966e-06	0.000132542	0.000107405	2449	tags=51%, list=33%, signal=36%	2776/2769/58480/3799/25923/200035/10981/10890/10672/56681/4175/168537/5899/55207/5997/55288/4218/23433/23011/6016/9371/23347/8766/5464/388/8732/64225/2909/10670/377/51182/4594/51762/6903/64407/5868/55794/4893/9525/2790/3304/22875/201475/84084/11031/80086/400/115361/84181/5912/9363/57403/1861/64222/284439/6782/7278/5911/56919/116442/23456/55647/221079/9545/55720/2773/9716/5906/3305/84705/55341/547…
GO:0016818	MF	GO:0016818	hydrolase activity, acting on acid anhydrides, in phosphorus-containing anhydrides	215	0.461296	1.49169	2.14966e-06	0.000132542	0.000107405	2449	tags=51%, list=33%, signal=36%	2776/2769/58480/3799/25923/200035/10981/10890/10672/56681/4175/168537/5899/55207/5997/55288/4218/23433/23011/6016/9371/23347/8766/5464/388/8732/64225/2909/10670/377/51182/4594/51762/6903/64407/5868/55794/4893/9525/2790/3304/22875/201475/84084/11031/80086/400/115361/84181/5912/9363/57403/1861/64222/284439/6782/7278/5911/56919/116442/23456/55647/221079/9545/55720/2773/9716/5906/3305/84705/55341/547…
GO:1901565	BP	GO:1901565	organonitrogen compound catabolic process	376	0.419685	1.37704	2.14966e-06	0.000132542	0.000107405	2445	tags=46%, list=32%, signal=33%	1806/23197/9373/2806/2517/9695/54442/200035/5689/4669/5141/25937/6599/6400/255488/36/1892/2747/246184/92552/6996/23376/4121/26001/7251/9097/51684/254170/4189/8879/4012/56254/80762/23753/1050/3001/57534/51104/5321/284996/55048/11342/54941/83892/23446/147007/79176/9525/29978/3304/23358/54467/4668/64839/9978/22875/79720/3251/201475/11236/11313/3920/10221/79699/1861/11160/57162/5709/7336/56929/389856…
GO:0016462	MF	GO:0016462	pyrophosphatase activity	214	0.46025	1.48835	2.18405e-06	0.000132843	0.000107649	2449	tags=51%, list=33%, signal=35%	2776/2769/58480/3799/25923/200035/10981/10890/10672/56681/4175/168537/5899/55207/5997/55288/4218/23433/23011/6016/9371/23347/8766/5464/388/8732/64225/2909/10670/377/51182/4594/51762/6903/64407/5868/55794/4893/9525/2790/3304/22875/201475/84084/11031/80086/400/115361/84181/5912/9363/57403/1861/64222/284439/6782/7278/5911/56919/116442/23456/55647/221079/9545/55720/2773/9716/5906/3305/84705/55341/547…
GO:0030099	BP	GO:0030099	myeloid cell differentiation	117	0.503103	1.59568	2.21844e-06	0.000133136	0.000107886	2480	tags=58%, list=33%, signal=40%	292/4853/91/9935/9646/920/23376/23186/10935/80762/3717/10019/1050/8362/10365/1051/6722/3304/10221/55170/7099/23456/5613/8361/3662/5925/1230/2150/8364/5578/5971/8366/161882/7124/51341/51561/8368/4211/3726/9258/8359/23218/8360/2625/8363/1880/10100/9770/8294/7107/11006/4318/5781/10163/8367/182/5814/133522/4352/3458/1435/375387/28996/677/93974/760/3658/6988
GO:0006364	BP	GO:0006364	rRNA processing	63	0.572042	1.73189	2.27787e-06	0.000134904	0.000109319	2024	tags=60%, list=27%, signal=44%	117246/115939/80135/90121/88745/23212/57050/26156/22803/23160/6232/51077/10885/23246/114049/51018/64216/6041/11137/345630/84365/134430/54512/5036/84549/55720/27079/10248/51154/10607/153443/51118/11103/6023/10200/6130/10556/27340
GO:0010498	BP	GO:0010498	proteasomal protein catabolic process	147	0.487993	1.56476	2.32163e-06	0.00013571	0.000109972	2433	tags=55%, list=32%, signal=38%	23197/9373/9695/54442/5689/25937/6599/6400/255488/246184/92552/23376/4121/9097/254170/4189/23753/1050/83892/79176/29978/3304/54467/64839/9978/11236/10221/79699/1861/11160/57162/7336/56929/23607/8697/137886/197131/10513/80011/64795/51343/51283/84078/30009/10299/27351/339745/7326/5527/8065/57542/116224/7320/1161/9781/54994/84961/258010/9683/160418/6048/23008/57761/80028/25898/27252/51465/27074/7901…
GO:0010008	CC	GO:0010008	endosome membrane	165	0.478014	1.53642	2.42481e-06	0.000139924	0.000113387	2475	tags=55%, list=33%, signal=38%	9341/27333/23673/10890/55920/1184/55207/392/4218/7251/389541/23011/80762/54918/8766/80231/388/51104/9741/55048/11342/51762/114885/8723/5868/285195/26060/79156/9525/55745/55361/79720/201475/11031/3133/5912/3920/57403/84440/7099/3136/3656/5911/151636/51284/57132/64145/11230/1183/79971/23527/8411/55529/27072/128866/24141/51201/30845/5906/10254/7782/926/9781/5874/911/23208/11021/399979/23041/23161/31…
GO:0045335	CC	GO:0045335	phagocytic vesicle	43	0.625005	1.82938	2.54184e-06	0.000144166	0.000116824	1733	tags=63%, list=23%, signal=49%	9341/23673/3799/10981/10890/4218/6814/112936/8766/51762/5868/26060/81622/11031/3133/219972/57403/3136/51284/55647/55529/5906/9140/54734/8993/23208/9830
GO:0019901	MF	GO:0019901	protein kinase binding	207	0.460231	1.48721	2.56238e-06	0.000144166	0.000116824	2092	tags=43%, list=28%, signal=32%	988/7532/5223/3799/1399/114790/55920/6497/9541/5062/9943/8661/920/23376/4218/7190/51684/5037/10935/3717/1164/8660/1025/10019/3689/5170/140775/22919/388/8851/801/9261/11342/1032/253260/4082/644815/1843/26060/6197/9344/285489/5501/10221/9175/3784/5565/5500/7186/6427/143384/11213/11329/55770/914/8436/375748/4478/199731/29760/23328/8915/5971/4086/55450/9645/4744/200734/23218/9794/22836/53335/9830/655…
GO:0006335	BP	GO:0006335	DNA replication-dependent nucleosome assembly	22	0.726909	1.967	2.87211e-06	0.000157651	0.000127752	2071	tags=100%, list=28%, signal=73%	8520/8355/8352/8362/55723/8968/8350/8208/8356/8361/8358/8364/8366/8368/8354/10036/8359/8360/8363/8294/8367/5928
GO:0034723	BP	GO:0034723	DNA replication-dependent nucleosome organization	22	0.726909	1.967	2.87211e-06	0.000157651	0.000127752	2071	tags=100%, list=28%, signal=73%	8520/8355/8352/8362/55723/8968/8350/8208/8356/8361/8358/8364/8366/8368/8354/10036/8359/8360/8363/8294/8367/5928
GO:0000139	CC	GO:0000139	Golgi membrane	202	0.465905	1.5055	3.14708e-06	0.000170663	0.000138296	2339	tags=49%, list=31%, signal=35%	27333/23673/58480/10972/221477/9917/10890/4853/164/9394/79794/11261/5007/79903/1184/9334/55625/4218/4121/2589/64131/80762/10959/9265/79571/9435/5321/377/11342/3340/65977/54941/256435/5125/4893/9342/10955/26286/81622/84002/79158/170575/55204/201475/115361/3133/56548/22856/9363/3136/51284/2683/7903/83548/116442/79971/23390/3998/11041/64746/51809/51201/2773/93010/51026/84243/56913/54734/9827/8674/34…
GO:0016072	BP	GO:0016072	rRNA metabolic process	66	0.563937	1.71719	3.38046e-06	0.000179005	0.000145056	2024	tags=59%, list=27%, signal=44%	117246/115939/65080/80135/90121/88745/23212/57050/26156/22803/23160/6232/51077/10885/23246/114049/51018/64216/6041/11137/345630/84365/134430/54512/5036/84549/55720/27079/10248/51154/10607/153443/51118/11103/6023/10200/6130/10556/27340
GO:0044389	MF	GO:0044389	ubiquitin-like protein ligase binding	93	0.529332	1.6576	3.3568e-06	0.000179005	0.000145056	2181	tags=57%, list=29%, signal=41%	23197/51588/292/91/6497/9682/5899/92552/5430/7251/10628/56254/391257/1051/23766/10670/3304/9978/10221/11160/6950/7186/2308/1629/151636/143384/26043/5925/339745/5036/7326/23381/8065/643246/3305/8915/9530/7320/5898/9258/23208/8345/11078/57761/8027/51465/7855/51619/4193/6118/843/819/83666
GO:0051668	BP	GO:0051668	localization within membrane	221	0.455623	1.47552	3.6984e-06	0.000193564	0.000156854	1558	tags=36%, list=21%, signal=30%	5660/9341/84079/3308/64083/3799/1399/196383/57217/54471/10981/10890/56851/11261/392/80262/84687/55625/4218/23433/6745/54918/3689/10959/8766/5170/8851/801/5525/83955/55048/10791/51762/11231/8723/26060/79156/23241/115548/9344/8825/55204/6747/79720/201475/55690/11031/342538/8266/84440/23233/149371/5911/23204/5028/55770/914/221079/23527/9545/9697/128866/51201/9747/28952/30845/5906/6844/64108/9868/842…
GO:0072659	BP	GO:0072659	protein localization to plasma membrane	93	0.528362	1.65456	3.97888e-06	0.00020585	0.00016681	1516	tags=40%, list=20%, signal=32%	9341/64083/3799/196383/57217/10890/80262/84687/55625/4218/23433/10959/8766/5170/5525/10791/51762/26060/79156/23241/115548/55204/201475/55690/11031/5911/5028/9545/51201/30845/5906/6844/55667/5780/9530/5581/7124
GO:0032446	BP	GO:0032446	protein modification by small protein conjugation	285	0.438457	1.42926	4.25142e-06	0.00021745	0.00017621	2521	tags=50%, list=34%, signal=34%	6659/9373/389898/51588/54552/57178/25937/55148/11261/9646/6400/255488/91947/23276/56160/246184/51592/7737/23376/26001/7251/8925/254170/4012/56254/80762/9111/1025/57534/8535/391257/284996/55159/11342/54941/83892/80829/80124/79176/51569/3304/54467/56995/64839/140460/9978/11236/5193/55585/57162/648/7336/56929/8697/7186/26054/51320/64396/163859/197131/10513/151636/1958/64795/5903/51343/51283/6045/731…
GO:0070647	BP	GO:0070647	protein modification by small protein conjugation or removal	318	0.429967	1.40426	4.32054e-06	0.000218503	0.000177063	2755	tags=54%, list=37%, signal=36%	6659/9373/389898/51588/54552/57178/25937/55148/11261/9646/6400/255488/91947/23276/56160/246184/92552/51592/7737/23376/26001/7251/8925/9097/254170/4012/56254/80762/9111/1025/54629/57534/8535/220213/391257/284996/55159/11342/54941/83892/80829/80124/79176/51569/3304/23358/54467/56995/64839/140460/9978/11236/5193/51029/55585/1861/57162/648/7336/56929/389856/8697/7186/26054/51320/64396/163859/197131/1…
GO:0043161	BP	GO:0043161	proteasome-mediated ubiquitin-dependent protein catabolic process	125	0.502299	1.60073	4.52792e-06	0.000226447	0.0001835	2283	tags=54%, list=30%, signal=39%	23197/9373/9695/54442/25937/6599/6400/255488/246184/92552/23376/4121/9097/254170/4189/1050/83892/79176/29978/3304/54467/64839/9978/10221/79699/11160/57162/7336/56929/23607/8697/137886/197131/10513/64795/51343/51283/84078/30009/10299/27351/339745/7326/5527/8065/57542/116224/7320/1161/9781/54994/84961/258010/9683/6048/23008/57761/80028/25898/27252/51465/79018/4193/819/6478/10444/369/9861
GO:0017111	MF	GO:0017111	nucleoside-triphosphatase activity	199	0.465252	1.50323	4.59705e-06	0.000227377	0.000184254	2341	tags=50%, list=31%, signal=35%	2776/2769/58480/3799/25923/10981/10890/10672/56681/4175/168537/5899/55207/5997/55288/4218/23433/23011/6016/9371/23347/8766/388/64225/2909/10670/377/51182/4594/51762/6903/64407/5868/55794/4893/9525/2790/3304/201475/84084/11031/80086/400/115361/84181/5912/9363/57403/1861/64222/6782/7278/5911/56919/116442/23456/55647/221079/9545/55720/2773/9716/5906/3305/84705/55341/54734/55752/7732/26225/5898/2791/…
GO:0003924	MF	GO:0003924	GTPase activity	138	0.490197	1.56559	5.01182e-06	0.000245198	0.000198695	2158	tags=51%, list=29%, signal=37%	2776/2769/58480/25923/10981/10890/10672/56681/168537/5899/55207/5997/55288/4218/23433/23011/6016/8766/388/64225/2909/10670/377/4594/51762/6903/64407/5868/4893/2790/201475/84084/11031/80086/400/115361/5912/9363/57403/7278/5911/116442/55647/221079/9545/55720/2773/5906/84705/55341/54734/55752/7732/26225/5898/2791/5874/11021/22836/7283/9567/166785/399/1938/150786/6009/6734/401258/2781/346288/387496
GO:0019003	MF	GO:0019003	GDP binding	33	0.656081	1.85603	5.17732e-06	0.000247906	0.000200889	1655	tags=64%, list=22%, signal=50%	54471/10890/5899/55207/4218/23011/6016/388/51762/5868/4893/201475/11031/5912/57403/5911/2773/5906/5898/5874/11021
GO:0006281	BP	GO:0006281	DNA repair	130	0.493837	1.57399	5.15007e-06	0.000247906	0.000200889	2185	tags=48%, list=29%, signal=35%	988/26073/1069/10714/51588/26122/54386/4175/56160/6996/7737/23376/58493/27301/64710/1025/23347/55159/1032/259282/80124/7528/23244/23047/84444/9978/84464/11044/55170/29844/7336/54537/8208/143/151636/57103/23137/23049/51343/133746/375748/2188/57654/51008/50484/79913/7320/51341/9656/1161/10036/10463/54936/493861/83932/80820/25898/7405/199990/6118/64110/83666/84787
GO:0008527	MF	GO:0008527	taste receptor activity	20	-0.68111	-2.68464	6.1431e-06	0.000291054	0.000235854	1181	tags=55%, list=16%, signal=46%	50833/50835/259296/54429/50838/259292/50832/259290/259289/50836/50839
GO:0046982	MF	GO:0046982	protein heterodimerization activity	126	0.493289	1.5724	6.53262e-06	0.000306285	0.000248197	2180	tags=55%, list=29%, signal=40%	8336/8355/8352/8087/8349/54108/8362/1051/10670/8553/8339/114049/22882/8290/3018/723790/5049/8329/8968/94239/3013/466/6874/1810/10629/3012/8350/3021/317772/7099/8338/8346/8335/3656/85236/5028/654/11213/8356/8361/1088/8358/8343/8364/8330/9026/6655/85235/8366/8368/8354/8342/8359/8340/8360/8363/8345/81890/8348/8294/4680/8332/8367/7153/8969/57107/581/51616/727857
GO:0050913	BP	GO:0050913	sensory perception of bitter taste	27	-0.604515	-2.70293	6.60165e-06	0.00030633	0.000248233	1635	tags=63%, list=22%, signal=49%	259295/132112/765/50833/50835/259296/54429/5304/50838/1470/259292/50832/259290/338398/259289/50836/50839
GO:0140535	CC	GO:0140535	intracellular protein-containing complex	235	0.448586	1.45522	7.01652e-06	0.000319003	0.000258503	2088	tags=45%, list=28%, signal=33%	51230/10714/54442/5689/26122/2960/9646/6400/255488/55257/246184/58485/5430/389541/9097/5433/84779/254170/93624/56254/1164/5432/54108/140775/8535/10597/29883/5525/83892/253260/79176/1387/23168/138474/54467/64839/6874/9978/10629/51493/79699/5565/648/5709/7336/56929/8697/7186/10048/197131/10513/64795/5534/23049/84316/51343/6045/5613/84078/58490/10299/2961/339745/80067/27097/5527/11091/5439/5906/8065…
GO:0030097	BP	GO:0030097	hemopoiesis	259	0.439855	1.43208	7.01652e-06	0.000319003	0.000258503	2577	tags=50%, list=34%, signal=34%	6659/54440/57217/292/4853/91/9935/57178/9646/388585/11334/10875/920/23376/23186/57045/11051/10935/4189/8879/80762/3717/729230/10019/1050/8362/10365/64115/678/1051/5734/55526/6722/7528/3304/6146/10221/55170/2120/648/7099/1316/8876/4783/1958/23456/5613/30009/8361/914/3662/5925/29781/1230/2150/8364/3553/79879/5578/29760/5971/6655/602/6404/8366/161882/7124/51341/51561/8368/201163/4211/3726/9258/8359/…
GO:0005766	CC	GO:0005766	primary lysosome	49	0.597908	1.76937	7.56944e-06	0.000337327	0.000273352	2159	tags=67%, list=29%, signal=48%	5660/23197/10970/2517/5834/2519/114790/58485/54918/175/6036/4332/9342/353189/3920/8876/3136/2683/8804/9545/1088/5036/2040/2760/11240/23200/150372/4680/387263/401258/2512/1669/55860
GO:0042582	CC	GO:0042582	azurophil granule	49	0.597908	1.76937	7.56944e-06	0.000337327	0.000273352	2159	tags=67%, list=29%, signal=48%	5660/23197/10970/2517/5834/2519/114790/58485/54918/175/6036/4332/9342/353189/3920/8876/3136/2683/8804/9545/1088/5036/2040/2760/11240/23200/150372/4680/387263/401258/2512/1669/55860
GO:0031625	MF	GO:0031625	ubiquitin protein ligase binding	85	0.529122	1.64612	8.56193e-06	0.00037055	0.000300274	2111	tags=55%, list=28%, signal=40%	23197/51588/292/91/6497/9682/5899/92552/5430/7251/10628/56254/23766/10670/3304/9978/10221/11160/6950/7186/2308/1629/143384/26043/5925/339745/5036/7326/23381/8065/643246/3305/8915/9530/7320/5898/9258/23208/11078/57761/51465/7855/51619/4193/6118/843/819
GO:0048193	BP	GO:0048193	Golgi vesicle transport	93	0.522958	1.63764	8.41429e-06	0.00037055	0.000300274	2329	tags=56%, list=31%, signal=39%	9341/10972/64083/10890/56681/164/80262/58485/4218/10959/9265/10597/6102/64764/377/10791/51762/26286/10427/55204/11236/84084/11031/400/222068/23233/149371/10802/81555/64145/83548/55770/3998/64693/28952/84272/30845/6844/23041/5877/123720/1314/150786/27252/7405/10960/10749/643854/375056/6293/2619/90196
GO:1990234	CC	GO:1990234	transferase complex	238	0.448072	1.45461	8.54482e-06	0.00037055	0.000300274	2521	tags=53%, list=34%, signal=36%	51230/10714/51588/54442/26122/91/2960/9646/6400/255488/55257/56160/246184/5430/51719/5433/84779/254170/93624/56254/1164/5432/1025/54108/140775/8535/8851/8408/1032/83892/79176/1387/23168/138474/54467/64839/6874/9978/10629/79699/5565/648/7336/56929/8697/7186/10048/83667/197131/10513/64795/23137/84316/51343/6045/84078/58490/10299/2961/8411/339745/80067/27097/11091/5439/260434/8065/4144/9412/1122/914…
GO:0005684	CC	GO:0005684	U2-type spliceosomal complex	34	0.64369	1.82985	9.229e-06	0.000388664	0.000314952	560	tags=50%, list=7%, signal=46%	988/9939/84844/51639/24148/27258/4236/11193/153527/10946/83443/7737/10291/57703/55702/8175/51634
GO:0072594	BP	GO:0072594	establishment of protein localization to organelle	120	0.498991	1.58571	9.10057e-06	0.000388664	0.000314952	2390	tags=55%, list=32%, signal=38%	55746/3308/58480/10526/5514/9695/10890/11261/10527/4121/7251/9679/5195/51684/10628/3717/3839/8766/801/3099/55048/51762/11231/26060/79158/51569/9804/6747/79720/5193/3920/6950/5534/5903/3998/29107/9697/27072/128866/24141/29969/3305/26953/602/9868/9530/100287932/5898/5194/10953/8504/8027/23511/27074/6734/5190/3952/7855/3458/581/83752/999/665/26517/93974/29103
GO:0002520	BP	GO:0002520	immune system development	286	0.430878	1.40423	9.23951e-06	0.000388664	0.000314952	2486	tags=48%, list=33%, signal=33%	6659/54440/1399/57217/292/4853/91/9935/57178/9646/388585/11334/10875/920/23376/23186/57045/11051/10935/4189/8879/80762/3717/729230/10019/1050/8362/10365/64115/678/1051/9466/5734/55526/6722/7528/3304/6146/6830/3133/10221/55170/2120/648/7099/1316/8876/54537/4783/1958/11213/23456/5613/30009/8361/914/3662/5925/29781/1230/2150/8364/3553/79879/5578/29760/5971/6655/602/6404/8366/161882/7124/51341/51561/…
GO:0035592	BP	GO:0035592	establishment of protein localization to extracellular region	117	0.492587	1.56233	9.65632e-06	0.000402436	0.000326112	2189	tags=47%, list=29%, signal=34%	6659/10972/64083/3799/10890/6400/5007/4218/6814/51167/51768/3717/8660/51762/5125/26286/79158/64215/55204/201475/55585/7099/23607/654/79971/9545/2150/3553/64693/415116/5581/388552/7124/55450/3625/4856/399979/2695/2850/5019/6558/952/389692/5781/51083/56670/3952/3667/4053/643854/3458/338442/114131/23410/375056
GO:0033038	MF	GO:0033038	bitter taste receptor activity	18	-0.706559	-2.71622	9.88265e-06	0.00040438	0.000327688	1181	tags=61%, list=16%, signal=52%	50833/50835/259296/54429/50838/259292/50832/259290/259289/50836/50839
GO:0006397	BP	GO:0006397	mRNA processing	139	0.47985	1.53354	9.79526e-06	0.00040438	0.000327688	1571	tags=41%, list=21%, signal=33%	988/9939/84844/51639/24148/27238/27258/79811/4236/11193/10189/58506/153527/9541/9646/10946/83443/9967/7737/201626/5433/11051/8087/10291/54439/22803/57703/56254/83989/1025/25929/55702/10569/8175/8732/55094/23070/55954/10421/51634/10929/6830/6041/11044/26995/10285/6427/84872/58490/285672/84950/9716/8458/8559/51341/55197/23283
GO:0016567	BP	GO:0016567	protein ubiquitination	264	0.435308	1.41889	1.10457e-05	0.000447898	0.000362952	2521	tags=50%, list=34%, signal=34%	6659/9373/389898/54552/25937/55148/11261/9646/6400/255488/91947/23276/56160/246184/51592/7737/23376/26001/7251/8925/254170/4012/56254/80762/9111/1025/57534/284996/55159/11342/54941/83892/80829/80124/79176/3304/54467/56995/64839/140460/9978/11236/5193/55585/57162/648/7336/56929/8697/7186/51320/64396/163859/197131/10513/151636/64795/51343/51283/6045/7318/84078/10299/339745/80067/7326/59343/23219/79…
GO:0005765	CC	GO:0005765	lysosomal membrane	129	0.488425	1.5567	1.16014e-05	0.000458054	0.000371182	2593	tags=60%, list=34%, signal=40%	5660/10970/2776/138050/3799/55332/164/114790/54785/1184/55207/389541/4012/57665/54918/80231/9741/10670/11342/9342/79156/55745/353189/55361/201475/3920/8876/3136/201931/151636/51284/2683/26503/1183/51382/84219/9545/1088/55529/27072/24141/2773/79026/2040/138065/7782/201163/23208/53/3127/23200/150372/54834/4680/7107/79803/219931/6009/27074/81929/401258/23334/130340/79726/55686/3118/223082/10410/719/…
GO:0098852	CC	GO:0098852	lytic vacuole membrane	129	0.488425	1.5567	1.16014e-05	0.000458054	0.000371182	2593	tags=60%, list=34%, signal=40%	5660/10970/2776/138050/3799/55332/164/114790/54785/1184/55207/389541/4012/57665/54918/80231/9741/10670/11342/9342/79156/55745/353189/55361/201475/3920/8876/3136/201931/151636/51284/2683/26503/1183/51382/84219/9545/1088/55529/27072/24141/2773/79026/2040/138065/7782/201163/23208/53/3127/23200/150372/54834/4680/7107/79803/219931/6009/27074/81929/401258/23334/130340/79726/55686/3118/223082/10410/719/…
GO:0006954	BP	GO:0006954	inflammatory response	213	0.451543	1.45926	1.16014e-05	0.000458054	0.000371182	2369	tags=45%, list=31%, signal=31%	9373/4853/6374/23765/4065/11334/57118/79626/6280/23376/6283/80762/55848/3717/729230/9111/3689/1050/9435/1051/1234/9261/3340/253260/5734/8723/26060/728/9240/3133/6375/7099/8876/143/2919/3656/51284/2683/654/9975/5732/5925/1230/2150/3553/3579/8530/5806/29760/4283/3576/4973/5971/5465/4086/5742/7124/51561/56925/9258/8993/1990/23208/4856/3627/2625/23729/10100/246778/2687/4064/9252/150372/3673/11006/431…
GO:0009306	BP	GO:0009306	protein secretion	116	0.498948	1.5816	1.17404e-05	0.000459508	0.000372361	2189	tags=47%, list=29%, signal=34%	6659/10972/64083/3799/10890/6400/5007/4218/6814/51167/51768/3717/8660/51762/5125/26286/79158/64215/55204/201475/55585/7099/23607/654/79971/9545/2150/3553/64693/415116/5581/388552/7124/55450/3625/4856/399979/2695/2850/5019/6558/952/389692/5781/51083/56670/3952/3667/4053/643854/3458/338442/114131/23410/375056
GO:0060205	CC	GO:0060205	cytoplasmic vesicle lumen	93	0.51955	1.62697	1.23084e-05	0.000477588	0.000387012	2290	tags=55%, list=30%, signal=39%	2219/23197/5223/2517/5834/5689/2519/114790/58485/6280/51719/6283/10447/175/6036/5049/4332/51097/26578/54863/83716/5709/2919/356/8804/5036/5806/6678/2153/29099/2760/6590/2162/116844/11240/8993/2695/139322/7450/55664/374354/1938/387263/6947/1522/2512/1669/55860/9861/3310/10562
GO:0032609	BP	GO:0032609	interferon-gamma production	33	0.64393	1.82166	1.28457e-05	0.000481822	0.000390442	2049	tags=64%, list=27%, signal=47%	54440/729230/64115/51744/9466/6375/7099/51284/914/2150/3553/11118/602/161882/7124/51561/8993/2625/246778/11006/7855
GO:0032649	BP	GO:0032649	regulation of interferon-gamma production	33	0.64393	1.82166	1.28457e-05	0.000481822	0.000390442	2049	tags=64%, list=27%, signal=47%	54440/729230/64115/51744/9466/6375/7099/51284/914/2150/3553/11118/602/161882/7124/51561/8993/2625/246778/11006/7855
GO:1903706	BP	GO:1903706	regulation of hemopoiesis	117	0.49071	1.55638	1.2574e-05	0.000481822	0.000390442	2149	tags=50%, list=29%, signal=36%	6659/54440/4853/91/9935/57178/9646/10875/920/23186/80762/729230/8362/64115/678/1051/3304/10221/55170/7099/8876/23456/30009/8361/914/3662/5925/1230/8364/5578/6655/8366/161882/7124/51561/8368/4211/8359/8993/8360/2625/8363/246778/9770/150372/8294/399/7107/11006/9760/8367/182/5814/133522/4352/3458/1435/3575
GO:0003712	MF	GO:0003712	transcription coregulator activity	153	0.472202	1.51407	1.27129e-05	0.000481822	0.000390442	2397	tags=52%, list=32%, signal=36%	9792/24148/51588/57178/25937/6599/9541/92140/9967/9969/57727/23186/7251/5195/51684/93624/56254/64710/9111/8535/29883/163126/64216/1387/10629/79685/6760/8994/29079/9439/6427/4664/1820/8804/133746/3662/163732/5925/5036/27097/79647/84458/126272/7088/8915/9412/602/64207/8819/161882/84441/55122/51741/167465/9794/10923/9830/55090/9044/26145/10463/57761/50810/5092/4863/10475/57649/133522/51616/158586/64…
GO:0099503	CC	GO:0099503	secretory vesicle	317	0.427215	1.39508	1.38245e-05	0.000514247	0.000416718	2374	tags=44%, list=32%, signal=31%	5660/9341/2219/23197/5223/10970/23673/10972/138050/2517/5834/5689/10890/2519/114790/1184/10875/80262/58485/6280/51719/4218/5175/6283/6814/54918/3689/10959/801/10447/175/51762/6036/158747/5049/4332/5868/51097/26578/4893/9342/338339/728/5273/353189/54495/54863/3304/8560/55361/22875/201475/11031/5912/3920/83716/1861/23601/5709/8876/6950/3136/2919/3709/2683/22918/26503/1183/51382/8804/9761/9545/1088/…
GO:0034774	CC	GO:0034774	secretory granule lumen	91	0.517523	1.61963	1.63363e-05	0.000602702	0.000488397	2290	tags=55%, list=30%, signal=39%	2219/23197/5223/2517/5834/5689/2519/114790/58485/6280/51719/6283/10447/175/6036/5049/4332/51097/26578/54863/83716/5709/2919/8804/5036/5806/6678/2153/29099/2760/6590/2162/116844/11240/8993/2695/139322/7450/55664/374354/1938/387263/6947/1522/2512/1669/55860/9861/3310/10562
GO:0031967	CC	GO:0031967	organelle envelope	322	0.423167	1.38236	1.66155e-05	0.000603117	0.000488734	2404	tags=47%, list=32%, signal=33%	55746/84823/2776/1069/51230/10526/64083/2806/65080/4694/54471/292/10981/64965/64975/23039/192286/1345/28958/163590/255488/10229/92140/92552/10527/23592/80201/55288/51012/7190/10628/116541/56255/3954/10927/663/3839/7779/10885/801/8408/5321/1351/84273/3099/54491/11342/23446/8303/79789/51495/54863/8560/64215/54534/10989/9804/5501/11222/11044/54902/1861/4719/9801/54927/10105/7386/64222/51805/113612/2…
GO:0031975	CC	GO:0031975	envelope	322	0.423167	1.38236	1.66155e-05	0.000603117	0.000488734	2404	tags=47%, list=32%, signal=33%	55746/84823/2776/1069/51230/10526/64083/2806/65080/4694/54471/292/10981/64965/64975/23039/192286/1345/28958/163590/255488/10229/92140/92552/10527/23592/80201/55288/51012/7190/10628/116541/56255/3954/10927/663/3839/7779/10885/801/8408/5321/1351/84273/3099/54491/11342/23446/8303/79789/51495/54863/8560/64215/54534/10989/9804/5501/11222/11044/54902/1861/4719/9801/54927/10105/7386/64222/51805/113612/2…
GO:0002694	BP	GO:0002694	regulation of leukocyte activation	189	0.457247	1.47578	1.77325e-05	0.000638513	0.000517416	2840	tags=56%, list=38%, signal=36%	6659/54440/164/57178/79626/10875/920/57045/80762/729230/8660/3689/1050/5170/64115/5321/678/1051/9466/8723/4332/338339/6830/3133/6375/57162/648/7099/8876/54537/55824/81704/63925/30009/914/3662/2150/3553/8530/2241/27242/8915/6655/6541/28526/921/388552/23308/51561/9258/8993/23208/1178/2625/23729/1880/246778/3127/150372/399/952/7107/11006/5781/9760/30835/51083/57126/3952/4352/3458/3575/84787/23529/28…
GO:0050912	BP	GO:0050912	detection of chemical stimulus involved in sensory perception of taste	27	-0.581523	-2.60013	1.81109e-05	0.000646963	0.000524264	1635	tags=59%, list=22%, signal=47%	259295/132112/765/50833/50835/259296/54429/5304/50838/1470/259292/50832/259290/259289/50836/50839
GO:0071692	BP	GO:0071692	protein localization to extracellular region	120	0.49425	1.57064	1.88495e-05	0.000668044	0.000541347	2203	tags=48%, list=29%, signal=34%	6659/10972/64083/3799/10890/6400/5007/4218/6814/51167/51768/3717/8660/51762/5125/26286/79158/64215/55204/201475/55585/7099/23607/654/79971/9545/2150/3553/64693/415116/5581/388552/7124/55450/3625/4856/399979/2695/2850/5019/6558/952/389692/5781/51083/56670/3952/3667/4053/643854/3458/338442/114131/23410/375387/375056/2201
GO:0097525	CC	GO:0097525	spliceosomal snRNP complex	24	0.688266	1.88564	2.25096e-05	0.00075943	0.000615401	560	tags=46%, list=7%, signal=43%	84844/51639/24148/27258/153527/10946/83443/10291/8175/10421/51634
GO:0008080	MF	GO:0008080	N-acetyltransferase activity	15	0.756084	1.88258	2.26091e-05	0.00075943	0.000615401	739	tags=53%, list=10%, signal=48%	9329/138050/26122/8520/79903/84779/1387/138474
GO:0030684	CC	GO:0030684	preribosome	31	0.639333	1.79702	2.21597e-05	0.00075943	0.000615401	2024	tags=71%, list=27%, signal=52%	90441/117246/84946/80135/88745/23212/57050/26156/51077/10885/23246/51018/345630/134430/84549/55720/51154/10607/153443/51118/11103/27340
GO:0031983	CC	GO:0031983	vesicle lumen	94	0.513006	1.60912	2.22227e-05	0.00075943	0.000615401	2290	tags=54%, list=30%, signal=38%	2219/23197/5223/2517/5834/5689/2519/114790/58485/6280/51719/6283/10447/175/6036/5049/4332/51097/26578/54863/83716/5709/2919/356/8804/5036/5806/6678/2153/29099/2760/6590/2162/116844/11240/8993/2695/139322/7450/55664/374354/1938/387263/6947/1522/2512/1669/55860/9861/3310/10562
GO:0005774	CC	GO:0005774	vacuolar membrane	145	0.475522	1.52404	2.24797e-05	0.00075943	0.000615401	2517	tags=57%, list=33%, signal=38%	5660/10970/2776/138050/3799/55332/164/114790/54785/1184/55207/389541/4012/57665/54918/80231/8408/9741/23766/10670/11342/147007/9342/79156/55745/353189/55361/201475/3920/8876/3136/201931/7056/151636/51284/2683/26503/1183/51382/84219/9545/1088/55529/27072/24141/2773/79026/643246/2040/138065/10241/7782/201163/23208/53/3127/23200/150372/54834/4680/7107/79803/219931/7405/6009/27074/81929/401258/23334/…
GO:0042175	CC	GO:0042175	nuclear outer membrane-endoplasmic reticulum membrane network	343	0.41653	1.3626	2.24797e-05	0.00075943	0.000615401	2304	tags=42%, list=31%, signal=30%	23197/23420/157708/10970/10972/9695/3992/25923/10890/4853/56851/203547/6400/5007/163590/92140/920/22845/23376/2589/6745/23011/4189/54965/8879/51167/8396/57515/57665/10959/8408/5321/64225/154141/64764/54491/2531/11342/54941/6235/55102/11231/158747/147007/4893/94107/79789/81622/202018/10427/51495/54495/8560/170575/64215/152002/6747/11236/3133/81542/222068/29785/1861/11160/3136/7186/113612/3709/1080…
GO:0031399	BP	GO:0031399	regulation of protein modification process	477	0.399552	1.31776	2.24797e-05	0.00075943	0.000615401	2479	tags=42%, list=33%, signal=30%	6659/7532/79602/2776/221477/9373/261726/26524/1399/51588/54552/92597/54386/91/4302/57178/25937/6497/11261/9682/9646/5899/5007/388585/56005/5062/91947/56160/221927/4298/10527/84687/920/3622/23376/5997/51719/29950/7251/57609/5175/6283/57045/254170/8087/93624/56254/80762/3717/1164/9111/1025/10019/3689/10959/1050/5170/140775/29883/8851/801/5525/1857/1032/94056/253260/259282/80829/1843/80854/728/23168…
GO:0001580	BP	GO:0001580	detection of chemical stimulus involved in sensory perception of bitter taste	25	-0.598865	-2.55643	2.29019e-05	0.000762463	0.000617859	1635	tags=64%, list=22%, signal=50%	259295/132112/765/50833/50835/259296/54429/5304/50838/1470/259292/50832/259290/259289/50836/50839
GO:0048534	BP	GO:0048534	hematopoietic or lymphoid organ development	269	0.428546	1.39716	2.30382e-05	0.000762463	0.000617859	2577	tags=49%, list=34%, signal=33%	6659/54440/1399/57217/292/4853/91/9935/57178/9646/388585/11334/10875/920/23376/23186/57045/11051/10935/4189/8879/80762/3717/729230/10019/1050/8362/10365/64115/678/1051/5734/55526/6722/7528/3304/6146/10221/55170/2120/648/7099/1316/8876/4783/1958/23456/5613/30009/8361/914/3662/5925/29781/1230/2150/8364/3553/79879/5578/29760/5971/6655/602/6404/8366/161882/7124/51341/51561/8368/201163/4211/3726/9258/…
GO:0016236	BP	GO:0016236	macroautophagy	92	0.514802	1.61276	2.61099e-05	0.000857817	0.000695128	1519	tags=45%, list=20%, signal=36%	26073/23673/9373/292/5899/55207/23376/7251/112936/8396/140775/8851/801/8408/23766/55048/55102/5049/5868/9342/23241/9525/51569/29978/79720/3920/137886/128077/83667/149371/57103/23049/51382/26100/27072/128866/2773/643246/9140/10254/10241
GO:0050865	BP	GO:0050865	regulation of cell activation	204	0.443353	1.43303	2.63892e-05	0.000860708	0.000697472	2840	tags=55%, list=38%, signal=35%	6659/54440/164/57178/79626/10875/920/57045/80762/3717/729230/8660/10019/3689/1050/5170/64115/5321/678/1051/9466/8723/4332/338339/6830/3133/6375/57162/648/7099/8876/54537/7056/55824/81704/63925/30009/914/3662/2150/3553/8530/2241/5578/27242/8915/6655/6541/28526/921/388552/23308/51561/9258/8993/23208/1178/2625/23729/1880/246778/3127/150372/399/952/7107/11006/5781/9760/30835/51083/57126/3952/4352/345…
GO:0030139	CC	GO:0030139	endocytic vesicle	110	0.496903	1.56889	2.66684e-05	0.000863559	0.000699782	2386	tags=51%, list=32%, signal=35%	2535/9341/27333/23673/3799/10981/10890/920/4218/6814/112936/54497/8766/51762/5868/26060/81622/8976/11031/3133/219972/57403/84440/25938/23607/3136/51284/55647/79971/55529/6678/30845/5906/6844/9140/54734/4481/10254/8674/5898/8993/23208/11021/9830/7039/3127/7405/7855/4193/374/3575/552/3118/154/7471/26253
GO:0030496	CC	GO:0030496	midbody	60	0.563327	1.7011	2.78963e-05	0.000896868	0.000726773	2034	tags=55%, list=27%, signal=40%	26073/10726/221477/55920/5899/55207/4218/7251/9371/51097/9816/9525/79720/5501/54902/84440/25932/5911/136647/57132/55770/23172/128866/2773/10190/602/153020/5898/201163/84628/11078/7405/79768
GO:0002684	BP	GO:0002684	positive regulation of immune system process	266	0.429625	1.40068	3.05889e-05	0.000976459	0.00079127	2889	tags=55%, list=38%, signal=35%	6659/2219/54440/1399/4853/164/57178/57118/5062/9943/920/4189/1967/729230/9111/8660/3689/1050/5170/80231/64115/5321/51744/9466/158747/8723/4332/26060/338339/728/1387/3133/6375/10221/57162/648/7099/8876/54537/3136/7186/11213/81704/63925/30009/26057/914/5925/64805/79647/1230/2150/3553/3579/11118/2241/5578/29760/117157/27242/5906/3576/8915/9868/6541/28526/85364/921/5581/388552/7124/121665/23308/51561…
GO:0016071	BP	GO:0016071	mRNA metabolic process	200	0.451591	1.45863	3.33952e-05	0.00105113	0.00085178	2608	tags=52%, list=35%, signal=35%	988/9939/84844/51639/24148/27238/27258/79811/4236/11193/10189/58506/153527/9541/9646/10946/83443/9967/7737/201626/5433/11051/8087/10291/54439/22803/57703/56254/83989/1025/192670/25929/55702/10569/8175/8732/55094/29883/23070/55954/678/10421/51634/9261/22882/10929/728/54931/3304/10605/6830/6041/55802/11044/26995/56829/7186/10285/6427/54512/23049/84872/58490/285672/84950/23381/5578/9716/27079/9530/5…
GO:0000785	CC	GO:0000785	chromatin	497	0.389868	1.28598	3.33952e-05	0.00105113	0.00085178	2347	tags=38%, list=31%, signal=28%	6659/3006/3607/5514/2928/3151/4335/8336/3007/9935/1059/54069/8520/9682/6599/9646/5989/388585/3622/8355/8352/79366/221937/56254/64710/3717/23160/8349/430/3344/23379/1050/54108/140775/8362/10365/5089/1051/64764/8553/55723/8339/4673/1857/27125/22882/687/8290/3018/10735/723790/9031/8329/10473/8968/6722/94239/7528/1387/57616/3013/7259/8932/23244/23047/466/6874/84464/6830/1389/3012/8350/6760/3021/31777…
GO:0072657	BP	GO:0072657	protein localization to membrane	188	0.448217	1.44697	3.50789e-05	0.00109646	0.000888512	1545	tags=35%, list=21%, signal=29%	9341/3308/64083/3799/1399/196383/57217/54471/10981/10890/56851/11261/80262/84687/55625/4218/23433/6745/3689/10959/8766/5170/8851/801/5525/83955/55048/10791/51762/11231/26060/79156/23241/115548/9344/8825/55204/6747/79720/201475/55690/11031/342538/8266/5911/23204/5028/221079/9545/9697/128866/51201/9747/30845/5906/6844/64108/9868/84243/55667/5780/9530/2040/5581/7124/26225
GO:0005789	CC	GO:0005789	endoplasmic reticulum membrane	334	0.417612	1.3654	3.62014e-05	0.00111605	0.000904383	2304	tags=42%, list=31%, signal=30%	23197/23420/157708/10970/10972/9695/3992/25923/10890/4853/56851/203547/6400/5007/163590/92140/920/22845/23376/2589/6745/23011/4189/54965/8879/51167/8396/57515/57665/10959/8408/5321/64225/154141/64764/54491/2531/11342/54941/6235/55102/11231/158747/147007/4893/94107/81622/202018/10427/51495/54495/8560/170575/64215/152002/6747/11236/3133/81542/222068/29785/1861/11160/3136/7186/113612/3709/10802/5128…
GO:0098827	CC	GO:0098827	endoplasmic reticulum subcompartment	334	0.417612	1.3654	3.62014e-05	0.00111605	0.000904383	2304	tags=42%, list=31%, signal=30%	23197/23420/157708/10970/10972/9695/3992/25923/10890/4853/56851/203547/6400/5007/163590/92140/920/22845/23376/2589/6745/23011/4189/54965/8879/51167/8396/57515/57665/10959/8408/5321/64225/154141/64764/54491/2531/11342/54941/6235/55102/11231/158747/147007/4893/94107/81622/202018/10427/51495/54495/8560/170575/64215/152002/6747/11236/3133/81542/222068/29785/1861/11160/3136/7186/113612/3709/10802/5128…
GO:0120114	CC	GO:0120114	Sm-like protein family complex	30	0.636357	1.78645	3.73969e-05	0.00114506	0.000927894	560	tags=43%, list=7%, signal=40%	84844/51639/24148/27258/153527/10946/83443/10291/25929/10569/8175/10421/51634
GO:0018205	BP	GO:0018205	peptidyl-lysine modification	110	0.493712	1.55882	3.78852e-05	0.00115217	0.000933657	1318	tags=40%, list=18%, signal=33%	6659/9329/3006/51230/51588/26122/54552/4302/57178/8520/9682/9646/55257/79903/7737/57609/6018/93624/8535/391257/80854/1387/23168/138474/84444/1810/10629/6830/55170/11137/648/26054/90780/1958/23137/5903/63925/26147/3662/27351/27097/59343/3553/11091
GO:0005770	CC	GO:0005770	late endosome	82	0.514562	1.59862	4.13767e-05	0.00124991	0.00101286	1996	tags=48%, list=27%, signal=35%	5660/84079/55207/7251/389541/112936/8766/388/9741/55048/11342/10791/114885/285195/9525/55745/79720/3920/57403/3784/201931/149371/57132/1183/55529/27072/128866/24141/8530/5906/1317/153020/7782/5874/3127/114883/7405/27074/973
GO:0032729	BP	GO:0032729	positive regulation of interferon-gamma production	20	0.711427	1.88528	4.282e-05	0.00128489	0.0010412	2049	tags=80%, list=27%, signal=58%	54440/729230/51744/9466/7099/51284/914/2150/3553/11118/602/161882/7124/51561/246778/7855
GO:0045637	BP	GO:0045637	regulation of myeloid cell differentiation	70	0.538275	1.64892	4.376e-05	0.00129581	0.00105006	2123	tags=56%, list=28%, signal=40%	4853/91/9935/9646/920/23186/80762/8362/1051/3304/10221/55170/7099/23456/8361/5925/1230/8364/5578/8366/161882/7124/51561/8368/4211/8359/8360/8363/9770/8294/7107/11006/8367/182/5814/133522/4352/3458/1435
GO:0007049	BP	GO:0007049	cell cycle	458	0.398013	1.31169	4.34977e-05	0.00129581	0.00105006	2485	tags=43%, list=33%, signal=30%	988/6659/26073/84858/1069/10726/221477/5514/261726/26524/148479/4335/4853/64975/91/55920/54069/4175/5899/11334/9918/23276/55207/246184/10527/84687/51696/3622/5997/23212/26001/29950/7251/10628/9371/27301/1164/10927/1025/192670/1050/8766/22919/388/8851/801/23246/678/55159/1032/6990/10735/1843/80124/9696/26060/6197/79176/9525/440145/138474/29980/55166/23244/3304/23047/84444/64839/9344/8976/84464/840…
GO:0030532	CC	GO:0030532	small nuclear ribonucleoprotein complex	27	0.655865	1.82561	4.72094e-05	0.00138882	0.00112543	560	tags=44%, list=7%, signal=41%	84844/51639/24148/27258/153527/10946/83443/10291/10569/8175/10421/51634
GO:0055037	CC	GO:0055037	recycling endosome	66	0.537923	1.63797	5.6861e-05	0.00165924	0.00134456	1857	tags=50%, list=25%, signal=38%	9341/23673/10890/164/4218/54918/8766/51104/8408/201627/51762/285195/201475/3133/5912/84440/3136/5911/1183/8411/24141/51201/150368/30845/1317/7124/22853/23208/11021/23043/7283/23200/26994
GO:0042393	MF	GO:0042393	histone binding	78	0.527561	1.6323	5.7139e-05	0.00165924	0.00134456	2385	tags=62%, list=32%, signal=42%	8019/148479/23520/144108/4302/8520/9682/6599/9918/10527/3622/56254/3717/1164/10927/8535/55723/4673/9031/83743/7259/138474/6830/79685/55170/11137/8208/90780/151636/26147/114825/388951/11091/23270/80012/139886/4674/79710/5928/8658/83666/84787/85453/124359/5929/2186/54554/5927
GO:0002224	BP	GO:0002224	toll-like receptor signaling pathway	29	0.646646	1.81103	6.37735e-05	0.00182831	0.00148156	1626	tags=62%, list=22%, signal=49%	9111/5170/80231/9261/26060/6197/81622/57162/7099/3656/57590/51284/11213/3662/2150/8915/5581/9258
GO:0090150	BP	GO:0090150	establishment of protein localization to membrane	89	0.507759	1.58499	6.3736e-05	0.00182831	0.00148156	1460	tags=43%, list=19%, signal=35%	9341/3308/64083/196383/54471/10890/56851/11261/80262/55625/4218/6745/3689/8766/8851/801/83955/55048/10791/51762/11231/9344/55204/6747/79720/11031/342538/8266/23204/9697/128866/51201/9747/6844/64108/9868/84243/2040
GO:0003682	MF	GO:0003682	chromatin binding	179	0.450505	1.45291	6.71202e-05	0.00191208	0.00154944	2227	tags=44%, list=30%, signal=31%	8019/3006/148479/3151/4335/3007/4302/1059/6599/388585/9918/23592/57727/5430/3622/23186/11051/79366/93624/56254/64710/1164/1025/1050/8535/5089/1051/4673/10735/10473/6722/80854/7528/1387/57616/83743/7259/8932/6830/79685/3021/55170/648/8208/2308/90780/1958/1820/6045/23081/26147/26057/114825/388951/29781/57459/79596/3005/55252/23270/80012/10036/4211/29841/10463/9869/3024/9760/4674/3008/7153/5928/1709…
GO:0010563	BP	GO:0010563	negative regulation of phosphorus metabolic process	125	0.476357	1.51806	6.82482e-05	0.00191991	0.00155579	1626	tags=39%, list=22%, signal=31%	7532/2776/261726/26524/1399/54386/25937/11261/5062/4298/10527/84687/5997/7251/10935/8396/8660/10019/10959/1050/5170/140775/801/5525/1032/259282/1843/1848/57493/10221/11137/116496/57103/11213/11329/5925/3553/84327/199731/260434/5465/9530/7124/55450/7320/201163/23075/200734/9258
GO:0045936	BP	GO:0045936	negative regulation of phosphate metabolic process	125	0.476357	1.51806	6.82482e-05	0.00191991	0.00155579	1626	tags=39%, list=22%, signal=31%	7532/2776/261726/26524/1399/54386/25937/11261/5062/4298/10527/84687/5997/7251/10935/8396/8660/10019/10959/1050/5170/140775/801/5525/1032/259282/1843/1848/57493/10221/11137/116496/57103/11213/11329/5925/3553/84327/199731/260434/5465/9530/7124/55450/7320/201163/23075/200734/9258
GO:0046649	BP	GO:0046649	lymphocyte activation	240	0.431008	1.3998	6.93763e-05	0.00193952	0.00157168	2840	tags=53%, list=38%, signal=34%	6659/54440/292/4853/9935/164/57178/11334/79626/10875/920/57045/4189/80762/729230/8660/64115/678/1051/54518/51744/9466/5734/4332/6722/7528/3251/8935/6146/6830/3133/6375/57162/648/5813/7099/1316/8876/54537/4783/1958/55824/81704/63925/30009/914/3662/29781/2150/3553/4478/29760/27242/8915/5971/6655/602/6541/28526/79865/921/161882/388552/23308/51341/51561/926/23075/911/8993/1178/2625/1880/246778/4064/3…
GO:0042273	BP	GO:0042273	ribosomal large subunit biogenesis	21	0.685405	1.82821	7.03456e-05	0.00195448	0.0015838	1960	tags=81%, list=26%, signal=60%	90441/117246/55003/51491/80135/23212/26156/23246/51018/55794/140801/84365/84549/6838/51154/6130/6147
GO:0031400	BP	GO:0031400	negative regulation of protein modification process	152	0.461786	1.4804	7.61445e-05	0.00210262	0.00170385	2131	tags=44%, list=28%, signal=32%	6659/7532/2776/9373/261726/26524/1399/54552/54386/4302/25937/6497/11261/9682/5062/4298/10527/84687/23376/5997/7251/10019/10959/1050/5170/140775/801/1032/259282/1843/1848/3304/57493/6830/10221/55170/11137/116496/151636/11213/11329/5925/339745/59343/3553/84327/11091/199731/260434/5581/7124/55450/7320/340485/23075/200734/9258/9683/9770/57761/6640/11006/9021/3458/581/819/10491
GO:0005740	CC	GO:0005740	mitochondrial envelope	189	0.44415	1.43351	7.95287e-05	0.00218267	0.00176872	2403	tags=50%, list=32%, signal=35%	64083/2806/65080/4694/54471/292/10981/64965/64975/192286/1345/28958/255488/10229/92552/80201/55288/51012/7190/10628/116541/3954/801/8408/5321/1351/84273/3099/23446/8303/8560/54534/10989/9804/5501/11222/54902/4719/9801/54927/10105/7386/51805/113612/284439/55173/64928/57103/1371/23456/55013/157378/54948/5578/493856/9868/25994/8034/84275/267020/647087/1352/100287932/100130097/79085/90624/29914/9830/…
GO:0006913	BP	GO:0006913	nucleocytoplasmic transport	90	0.501648	1.56752	8.51689e-05	0.00230931	0.00187134	1414	tags=40%, list=19%, signal=33%	55746/10526/84946/5514/23520/10189/23039/11261/84248/10527/23212/9679/5433/51684/10628/3717/3839/643136/26060/51569/6830/5501/6672/5534/64328/23049/5903/6059/27351/29107/3553/23381/29969/26953/55341/602
GO:0051169	BP	GO:0051169	nuclear transport	90	0.501648	1.56752	8.51689e-05	0.00230931	0.00187134	1414	tags=40%, list=19%, signal=33%	55746/10526/84946/5514/23520/10189/23039/11261/84248/10527/23212/9679/5433/51684/10628/3717/3839/643136/26060/51569/6830/5501/6672/5534/64328/23049/5903/6059/27351/29107/3553/23381/29969/26953/55341/602
GO:0043122	BP	GO:0043122	regulation of I-kappaB kinase/NF-kappaB signaling	63	0.536074	1.62299	8.9537e-05	0.00241321	0.00195554	2387	tags=57%, list=32%, signal=39%	54386/92140/920/23376/6283/80762/5170/222068/57162/7099/7186/356/79971/26057/23390/2150/3553/28952/51026/7088/8915/5581/7124/56957/9830/23005/6398/399/11006/10475/93978/843/5494/9572/22900/7706
GO:0098798	CC	GO:0098798	mitochondrial protein-containing complex	55	0.552031	1.6582	9.44811e-05	0.0025313	0.00205123	2431	tags=65%, list=32%, signal=45%	65080/4694/292/64965/64975/1345/116541/1351/54931/54534/10989/9804/11222/4719/9801/54927/10105/7386/1629/55173/64928/55013/54948/9868/267020/100287932/139322/7381/6687/581/64949/55669/26517/29103/4731/63899
GO:0019866	CC	GO:0019866	organelle inner membrane	112	0.480843	1.51898	0.000106708	0.00282526	0.00228944	2404	tags=55%, list=32%, signal=38%	84823/2806/65080/4694/292/64965/64975/192286/1345/28958/10229/23592/7190/116541/56255/3954/5321/1351/84273/11342/54534/10989/11222/54902/4719/9801/54927/7386/51805/113612/284439/55173/64928/23456/55013/157378/54948/25994/8034/84275/4086/267020/647087/1352/100287932/79085/139322/25880/7381/23200/6687/8760/90871/64949/84277/2021/54205/94081/26517/29103/4731/286148
GO:0016570	BP	GO:0016570	histone modification	135	0.462981	1.47949	0.000106602	0.00282526	0.00228944	1689	tags=39%, list=22%, signal=31%	9329/3006/51230/221477/26122/4302/8520/6497/9682/9646/55257/79903/92552/3622/23376/23186/6018/93624/56254/3717/1025/9031/80854/1387/23168/138474/84444/1810/10629/6830/55170/11137/648/345630/23569/90780/64426/151636/6045/63925/23081/26147/3662/27097/3553/5578/11091/7320/201163/79697/11240/11108/2625
GO:0007249	BP	GO:0007249	I-kappaB kinase/NF-kappaB signaling	73	0.521148	1.60203	0.000112919	0.00297221	0.00240852	2387	tags=56%, list=32%, signal=39%	54386/92140/920/23376/6283/80762/5170/51495/222068/57162/7099/7186/3656/51284/356/79971/26057/23390/2150/3553/28952/51026/7088/8915/5971/602/5581/7124/56957/9830/23005/6398/399/11006/10475/93978/843/5494/9572/22900/7706
GO:0002764	BP	GO:0002764	immune response-regulating signaling pathway	118	0.4795	1.52184	0.000114498	0.00299626	0.00242801	2915	tags=65%, list=39%, signal=41%	2219/1399/5062/1967/9111/5170/80231/9261/54941/4332/26060/6197/728/81622/1387/3304/57162/7099/3656/57590/51284/11213/26057/3662/2150/11118/2241/29760/27242/5906/26007/8915/28526/85364/5581/121665/23308/9258/2625/163486/150372/952/11006/973/93978/581/28385/28473/9572/2359/28638/719/5788/26253/63906/28412/28639/28468/28448/28408/28449/28454/3493/28466/151888/27202/257144/28445/28455/28388/28414/349…
GO:0030219	BP	GO:0030219	megakaryocyte differentiation	23	0.660594	1.80239	0.000116013	0.00301834	0.0024459	1994	tags=78%, list=26%, signal=58%	23186/10019/8362/6722/55170/8361/8364/8366/161882/8368/4211/8359/8360/8363/8294/5781/10163/8367
GO:0005759	CC	GO:0005759	mitochondrial matrix	112	0.479674	1.51529	0.000116882	0.00302349	0.00245007	2215	tags=48%, list=29%, signal=35%	26073/5166/2806/65080/292/64965/64975/55699/36/1892/2747/92552/201626/10935/116541/4594/160760/55526/55794/64216/54931/219/54534/6041/11222/26995/644096/4719/9801/10105/26024/51805/1629/55173/84869/64928/135154/90480/6059/54948/23474/23424/57570/90624/2230/5019/54936/166785/55347/57107/1738/23410/64949/81889
GO:0002221	BP	GO:0002221	pattern recognition receptor signaling pathway	41	0.587935	1.71192	0.000119025	0.00304413	0.0024668	1626	tags=59%, list=22%, signal=46%	2219/9111/5170/80231/9261/54941/26060/6197/81622/3304/57162/7099/3656/57590/51284/11213/26057/3662/2150/26007/8915/85364/5581/9258
GO:0001819	BP	GO:0001819	positive regulation of cytokine production	134	0.470452	1.50227	0.000119033	0.00304413	0.0024668	2104	tags=40%, list=28%, signal=30%	2219/54440/10972/23765/11334/920/3717/729230/1051/51744/9261/9466/5734/4332/26060/728/3304/57493/3133/6375/57162/7099/7186/51284/1958/56919/11213/283420/914/3662/2150/3553/11118/260434/8915/602/9868/85364/161882/7124/647087/51561/55122/2625/246778/163486/150372/5781/8482/93978/3570/3952/7855/3458
GO:0050776	BP	GO:0050776	regulation of immune response	233	0.423619	1.37437	0.0001213	0.00308458	0.00249958	2889	tags=57%, list=38%, signal=36%	2219/54440/1399/164/5062/10875/920/80762/1967/729230/9111/3689/5170/80231/64115/29883/5321/9261/9466/54941/8723/4332/26060/6197/728/81622/1387/3304/6830/3133/6375/57162/7099/54537/3136/7186/3656/151636/255520/57590/51284/11213/30009/26057/3662/5272/2150/3553/11118/2241/29760/117157/27242/5906/26007/163702/8915/9868/28526/85364/200316/5133/5581/7124/927/121665/23308/51561/55122/926/911/9258/8993/2…
GO:0071013	CC	GO:0071013	catalytic step 2 spliceosome	27	0.639875	1.7811	0.000122006	0.00308512	0.00250001	511	tags=44%, list=7%, signal=42%	988/9939/51639/24148/27258/10189/10946/10291/57703/10569/8175/55094
GO:1904951	BP	GO:1904951	positive regulation of establishment of protein localization	101	0.482501	1.51703	0.00012596	0.0031673	0.00256661	2164	tags=46%, list=29%, signal=33%	6659/58480/10972/64083/3799/9695/54471/56681/11261/5007/7251/51768/3717/23379/8660/3689/8851/55204/7099/23607/6950/64328/654/79971/2150/3553/51201/9747/6844/3305/2040/5581/7124/55450/5108/2695/2850/5019/952/3952/7855/4193/3458/338442/114131/23410
GO:0010506	BP	GO:0010506	regulation of autophagy	100	0.495745	1.55881	0.000130499	0.00324518	0.00262972	2104	tags=53%, list=28%, signal=39%	5660/26073/3607/292/55332/9682/5899/92140/201292/23376/4218/8925/112936/221937/1611/8396/140775/8851/8408/10670/5049/79156/29978/2308/83667/149371/57103/23049/116442/51382/84219/128866/2773/493856/10241/340485/201163/66036/258010/9830/6048/57761/7107/219931/7405/6009/55847/10475/27074/3952/7855/80772/3458
GO:0050900	BP	GO:0050900	leukocyte migration	119	0.473882	1.5054	0.000130369	0.00324518	0.00262972	2236	tags=45%, list=30%, signal=32%	64083/1399/6374/57118/9943/6280/5175/6283/729230/3689/9435/1234/9466/5734/158747/1843/728/8976/6375/58191/2919/2683/81704/30009/64805/79647/1230/2150/3579/4478/2241/23143/4283/3576/6404/7124/2526/23075/11240/4856/3627/2625/1880/6558/3673/399/4318/6793/57126/3570/3952/1435/375056/5197
GO:1903047	BP	GO:1903047	mitotic cell cycle process	192	0.432239	1.3957	0.000134903	0.00333626	0.00270353	2432	tags=44%, list=32%, signal=30%	6659/26073/10726/5514/26524/148479/91/55920/4175/9918/23276/246184/84687/23212/9371/1164/8766/388/801/678/55159/1032/10735/1843/26060/79176/9525/440145/29980/23244/3304/23047/64839/9344/11044/54902/54908/8697/137886/586/163859/57132/143384/23137/51776/51343/51379/26057/5925/23172/29781/3553/128866/5578/8065/9184/151246/116224/9656/11021/89958/7283/7039/9837/4863/81929/8462/4193/6118/25949/8658/80…
GO:0045934	BP	GO:0045934	negative regulation of nucleobase-containing compound metabolic process	497	0.381975	1.25994	0.00013717	0.00337379	0.00273394	2272	tags=37%, list=30%, signal=28%	84858/3006/3607/51588/4335/57621/54552/4853/3007/54386/25937/6497/9682/9541/9646/388585/25920/92140/9967/56160/51592/59348/6996/57727/23186/7251/5195/51684/55837/10628/221937/1611/11007/56254/80762/430/1025/23347/1050/3001/8535/10365/29883/8851/28986/163126/1051/8553/9261/81606/22882/1843/6722/7528/1387/57616/8932/23168/80110/10605/1810/84464/11044/6375/6672/55170/8994/2120/51274/648/5813/54537/7…
GO:0007159	BP	GO:0007159	leukocyte cell-cell adhesion	114	0.471017	1.49058	0.000141705	0.00344764	0.00279378	2241	tags=45%, list=30%, signal=32%	6659/54440/64083/57178/79626/10875/6280/920/5175/57045/80762/729230/3689/9435/64115/1051/9466/3133/6375/57162/648/8876/55824/81704/30009/3553/4478/27242/4973/8915/6541/6404/5465/921/7124/23308/51561/2526/2625/3127/399/11006/5781/30835/6793/57126/3952/3458/3575/375056/3118
GO:0032880	BP	GO:0032880	regulation of protein localization	274	0.418674	1.36507	0.000141705	0.00344764	0.00279378	2272	tags=41%, list=30%, signal=29%	6659/58480/10972/64083/3799/26524/9695/1399/54471/54552/56681/25937/11261/5899/5007/84687/23376/55625/4218/23433/7251/5175/51684/26156/80762/51768/3717/23379/8660/3689/8766/5170/8851/51104/5525/1857/80124/9696/26060/55166/51569/64215/55204/8976/6672/1861/7099/23607/137886/6950/83667/151636/64328/654/79971/5925/3998/9860/2150/3553/51201/9747/4478/29969/5906/6844/3305/146057/415116/5780/9530/2040/5…
GO:0007032	BP	GO:0007032	endosome organization	33	0.612032	1.73142	0.000146385	0.00352341	0.00285518	1934	tags=64%, list=26%, signal=47%	7251/84376/8766/55048/79156/9525/55361/79720/57403/149371/57132/356/55300/8411/128866/150368/55654/10254/8674/79102/8027
GO:0071674	BP	GO:0071674	mononuclear cell migration	59	0.53644	1.62259	0.000145867	0.00352341	0.00285518	2801	tags=64%, list=37%, signal=41%	1399/9943/5175/6283/729230/1234/9466/158747/1843/728/8976/6375/58191/81704/30009/79647/1230/3579/4478/23143/7124/11240/4856/3627/2625/1880/6558/6793/3570/1435/375056/719/3577/5054/6355/257144/2529/1901
GO:0098552	CC	GO:0098552	side of membrane	203	0.431331	1.39475	0.00016211	0.00388116	0.00314508	2840	tags=56%, list=38%, signal=36%	2219/338328/2776/2769/10672/4065/84687/920/5997/23011/729230/3689/6503/9265/1234/51744/9466/94056/6235/5868/969/2790/57493/22821/3133/7099/3136/7186/7056/6967/2683/356/914/64805/1230/3579/128866/11118/2773/2241/4283/28526/921/2760/4481/5133/6982/6983/7124/2811/121665/23308/2791/911/3627/81539/140700/3127/3673/29121/6978/2239/6725/11006/8482/30835/55847/973/3604/3570/2781/3575/5311/28385/10160/311…
GO:0031424	BP	GO:0031424	keratinization	35	-0.462832	-2.20079	0.000164065	0.00390718	0.00316617	1261	tags=57%, list=17%, signal=48%	2125/23581/6701/199834/353133/81858/353142/337966/2810/84648/353139/353141/6700/337968/7062/26239/1001/26154/337967/353132
GO:0072678	BP	GO:0072678	T cell migration	16	0.712531	1.80852	0.000171973	0.00407395	0.00330131	1780	tags=75%, list=24%, signal=57%	1399/9943/729230/9466/6375/58191/81704/4478/23143/3627/1880/6558
GO:0051222	BP	GO:0051222	positive regulation of protein transport	99	0.482574	1.51638	0.000175889	0.00414491	0.00335881	2164	tags=45%, list=29%, signal=33%	6659/58480/10972/64083/3799/9695/54471/56681/11261/5007/7251/51768/3717/23379/8660/3689/8851/55204/7099/23607/64328/654/79971/2150/3553/51201/9747/6844/3305/2040/5581/7124/55450/5108/2695/2850/5019/952/3952/7855/4193/3458/338442/114131/23410
GO:0003823	MF	GO:0003823	antigen binding	51	0.550767	1.64112	0.000181056	0.00424443	0.00343946	3081	tags=82%, list=41%, signal=49%	2219/3133/3136/28526/6983/911/9794/3512/3127/28664/30835/3575/28385/28473/28673/28672/28638/28412/28913/28639/28468/28448/28908/28408/28449/28653/28674/28454/3493/28466/28445/28455/28388/28414/3495/3501/28432/28410/28447/28458/28423/28823
GO:0070820	CC	GO:0070820	tertiary granule	49	0.561118	1.6605	0.000185857	0.00433442	0.00351238	2023	tags=59%, list=27%, signal=44%	138050/6814/3689/4893/338339/5273/22875/5912/3920/23601/2919/22918/1088/5806/1471/4973/2040/2204/116844/8778/8993/23218/199675/8972/258010/84418/4318/6947/57126
GO:0031966	CC	GO:0031966	mitochondrial membrane	178	0.441262	1.42295	0.000191584	0.00444495	0.00360195	2403	tags=50%, list=32%, signal=35%	2806/65080/4694/54471/292/10981/64965/64975/192286/1345/28958/255488/10229/92552/80201/55288/7190/116541/3954/801/8408/5321/1351/84273/3099/23446/8303/8560/54534/10989/9804/5501/11222/54902/4719/9801/54927/7386/51805/113612/284439/55173/64928/57103/23456/55013/157378/54948/5578/493856/9868/25994/8034/84275/267020/647087/1352/100287932/100130097/79085/90624/29914/9830/139322/25880/6048/81890/7381/…
GO:0035579	CC	GO:0035579	specific granule membrane	34	0.605195	1.72042	0.000199635	0.00460799	0.00373406	2363	tags=71%, list=31%, signal=49%	10970/138050/54918/3689/158747/338339/353189/8560/5912/23601/22918/51382/9761/1088/5906/4973/2040/2204/199675/6793/57126/401258/719/8649
GO:0042581	CC	GO:0042581	specific granule	56	0.543033	1.63528	0.000205175	0.0047117	0.00381811	2363	tags=61%, list=31%, signal=42%	10970/138050/6814/54918/3689/158747/338339/353189/8560/5912/23601/2919/22918/51382/9761/1088/5806/5906/4973/2040/6590/2204/116844/8993/199675/6947/6793/57126/1522/401258/1669/10562/719/8649
GO:0055038	CC	GO:0055038	recycling endosome membrane	34	0.604554	1.7186	0.000211309	0.00477942	0.00387298	1809	tags=62%, list=24%, signal=47%	9341/23673/10890/4218/54918/8766/51104/51762/201475/3133/5912/84440/3136/5911/1183/24141/51201/30845/23208/11021/23200
GO:0051082	MF	GO:0051082	unfolded protein binding	45	0.565759	1.658	0.000211254	0.00477942	0.00387298	1938	tags=53%, list=26%, signal=40%	10726/391634/3324/81572/7190/6102/10294/51182/83955/134492/3304/9804/3338/342538/1861/6950/8208/6782/3998/11080/3305/10036/55664/6687
GO:0005743	CC	GO:0005743	mitochondrial inner membrane	98	0.484718	1.52253	0.000209932	0.00477942	0.00387298	2403	tags=56%, list=32%, signal=39%	2806/65080/4694/292/64965/64975/192286/1345/28958/10229/7190/116541/3954/5321/1351/84273/54534/10989/11222/54902/4719/9801/54927/7386/51805/113612/284439/55173/64928/23456/55013/157378/54948/25994/8034/84275/267020/647087/1352/100287932/79085/139322/25880/7381/6687/8760/90871/64949/84277/2021/54205/94081/26517/29103/4731
GO:0050867	BP	GO:0050867	positive regulation of cell activation	139	0.45344	1.44914	0.000221058	0.00497492	0.00403141	2936	tags=58%, list=39%, signal=36%	6659/54440/164/57178/920/3717/729230/8660/3689/1050/64115/5321/9466/8723/338339/3133/6375/57162/648/7099/8876/54537/81704/63925/30009/914/2150/3553/8915/6541/28526/921/388552/23308/51561/2625/1880/3127/399/952/11006/5781/9760/30835/57126/3952/4352/3458/3575/84787/23529/28385/3118/28473/28638/5788/28412/3111/28639/28468/28448/28408/28449/28454/3493/28466/1947/8744/120892/28445/28455/28388/9092/284…
GO:0032496	BP	GO:0032496	response to lipopolysaccharide	103	0.478876	1.50768	0.000244042	0.00546483	0.00442841	2316	tags=47%, list=31%, signal=33%	79602/9373/6374/9646/92140/6280/10935/3717/1051/1234/9261/5734/6197/728/10221/57162/7099/2919/7056/3656/356/654/11213/128/63826/3553/2241/5578/6678/4283/3576/23328/8915/5581/6590/7124/55122/3627/23729/2687/4064/7035/1439/1669/10949/5197/9572/22900
GO:0002768	BP	GO:0002768	immune response-regulating cell surface receptor signaling pathway	82	0.496337	1.542	0.000253672	0.00565236	0.00458037	3048	tags=70%, list=41%, signal=42%	2219/1399/5062/1967/4332/26060/728/1387/11118/2241/29760/27242/5906/8915/28526/5581/121665/23308/2625/163486/150372/952/11006/973/93978/581/28385/28473/2359/28638/719/5788/28412/28639/28468/28448/28408/28449/28454/3493/28466/151888/27202/257144/28445/28455/28388/28414/3495/3501/28432/5819/28410/5601/28447/28458/28423
GO:0016607	CC	GO:0016607	nuclear speck	126	0.458775	1.46239	0.000262025	0.00580973	0.00470789	2421	tags=50%, list=32%, signal=34%	988/9939/84844/10970/24148/85403/11193/10189/9541/9646/10946/9967/84248/7737/5433/10291/54439/57703/10569/8535/8175/29883/93663/10421/10929/3304/5501/55893/10285/163859/6427/23360/54942/23137/2961/29107/27097/57459/140691/64766/51008/6835/8559/84441/55105/9794/163486/58517/83932/25898/54801/9879/51747/25949/64318/5324/665/4152/9295/5994/85417/6426/51755
GO:0002697	BP	GO:0002697	regulation of immune effector process	94	0.483483	1.51652	0.000266849	0.00588767	0.00477105	2232	tags=50%, list=30%, signal=36%	54440/164/10875/4189/80762/729230/3689/5170/51744/9466/8723/26060/6830/3133/6375/7099/54537/3136/7186/11213/30009/26057/3662/5272/2150/3553/2241/117157/5906/8915/7124/51561/911/8993/1178/2625/246778/163486/11006/8482/57126/3952/7855/3458/3575/84787/23529
GO:0002274	BP	GO:0002274	myeloid leukocyte activation	71	0.508608	1.5599	0.000268459	0.00589432	0.00477644	2123	tags=54%, list=28%, signal=39%	4853/6283/6814/3717/729230/9111/3689/1050/5170/5321/8723/338339/728/55361/7099/22918/914/3662/2150/3579/8530/2241/6844/3576/5971/5581/7124/9258/23208/23729/399/7107/11006/56670/57126/5730/3458/1435
GO:0006396	BP	GO:0006396	RNA processing	385	0.398553	1.30931	0.000271139	0.00592425	0.00480069	2537	tags=45%, list=34%, signal=32%	988/9939/84844/117246/51639/24148/115939/27238/27258/79811/4236/11193/80135/90121/10189/58506/153527/23264/88745/9541/9646/10946/83443/9967/3188/7737/84687/5430/23212/201626/5433/57050/11051/8087/10291/54439/26156/22803/57703/56254/23160/83989/6232/1025/192670/25929/55702/51077/10569/10885/8175/8732/55094/23070/23246/55954/10421/51634/114049/51018/26810/10929/64216/54931/8270/6830/6041/11044/2699…
GO:1990778	BP	GO:1990778	protein localization to cell periphery	107	0.476389	1.50155	0.000285094	0.00619908	0.0050234	1711	tags=37%, list=23%, signal=29%	9341/64083/3799/196383/57217/10890/80262/84687/55625/4218/23433/10959/8766/5170/5525/10791/51762/26060/79156/23241/115548/8825/55204/201475/55690/11031/5911/5028/9545/51201/30845/5906/6844/55667/5780/9530/5581/7124/89958/23043
GO:0051249	BP	GO:0051249	regulation of lymphocyte activation	161	0.443375	1.42409	0.00029848	0.00645893	0.00523397	2840	tags=55%, list=38%, signal=35%	6659/54440/164/57178/79626/10875/920/57045/80762/729230/8660/64115/678/1051/9466/4332/6830/3133/6375/57162/648/7099/8876/54537/55824/81704/63925/30009/914/3662/3553/27242/8915/6655/6541/28526/921/388552/23308/51561/8993/1178/2625/1880/246778/3127/150372/399/952/11006/5781/9760/30835/51083/3952/4352/3458/3575/84787/23529/28385/3118/28473/28638/5788/677/28412/3111/28639/28468/57630/28448/28408/2844…
GO:0001817	BP	GO:0001817	regulation of cytokine production	206	0.428542	1.38483	0.000303037	0.00652617	0.00528845	2104	tags=38%, list=28%, signal=28%	2219/54440/10972/23765/11334/920/57045/80762/3717/729230/9111/10365/64115/1051/51744/9261/9466/54941/5734/4332/26060/728/7528/3304/57493/3133/6375/57162/7099/23607/7186/51284/1958/56919/11213/283420/30009/914/3662/2150/3553/11118/260434/27242/8915/5971/602/9868/5465/85364/161882/7124/647087/23308/51561/55122/8993/23208/3625/56957/1178/2625/9683/246778/9252/163486/23005/150372/79102/11006/5781/848…
GO:0008380	BP	GO:0008380	RNA splicing	116	0.468146	1.48396	0.000316707	0.00678809	0.00550071	1548	tags=40%, list=21%, signal=32%	988/9939/84844/51639/24148/27238/27258/4236/11193/10189/58506/153527/9541/10946/83443/9967/3188/7737/84687/5430/8087/10291/57703/83989/25929/55702/10569/8175/55094/55954/10421/51634/10929/6830/51493/10285/6427/84872/285672/84950/9716/79026/10081/8458/8559/51341
GO:0002250	BP	GO:0002250	adaptive immune response	269	0.411608	1.34194	0.000321264	0.00685313	0.00555341	3165	tags=62%, list=42%, signal=38%	54440/23765/920/80762/3717/729230/5321/51744/9466/54941/338339/81622/3251/6830/3133/6375/7099/54537/3136/7186/6967/55824/30009/79168/3662/3553/11118/117157/27242/8915/5971/602/28526/5133/6982/6983/7124/927/23308/51561/926/23075/911/56957/1178/2625/3512/1880/246778/163486/3127/28576/6978/28666/11006/28664/30835/27074/973/182/28562/28559/93978/3570/28586/7855/28670/3458/3575/28692/28517/28678/28518…
GO:0051092	BP	GO:0051092	positive regulation of NF-kappaB transcription factor activity	38	0.580527	1.6697	0.000329831	0.00700269	0.0056746	1966	tags=58%, list=26%, signal=43%	54386/92140/6280/6283/10935/136319/3304/9175/7099/7186/3656/56919/11213/3553/2241/8915/7124/51341/9830/9252/28232/10475
GO:0051656	BP	GO:0051656	establishment of organelle localization	116	0.467691	1.48252	0.000334935	0.00707766	0.00573536	2393	tags=47%, list=32%, signal=32%	10972/10726/84946/3799/56681/11261/23212/55288/5195/9371/84376/10959/8766/5170/8723/9696/9342/26286/9525/79789/55166/8825/8976/55330/1861/54908/8697/137886/63915/23233/57132/6059/128866/84327/2241/55341/388552/7320/4744/100130097/5874/23208/5108/89958/81929/10749/5730/5871/55686/55860/4747/66008/118426/4134
GO:0002696	BP	GO:0002696	positive regulation of leukocyte activation	136	0.460249	1.47019	0.000344049	0.00723627	0.00586389	2936	tags=58%, list=39%, signal=36%	6659/54440/164/57178/920/729230/8660/3689/1050/64115/5321/9466/8723/338339/3133/6375/57162/648/7099/8876/54537/81704/63925/30009/914/2150/3553/8915/6541/28526/921/388552/23308/51561/2625/1880/3127/399/952/11006/5781/9760/30835/57126/3952/4352/3458/3575/84787/23529/28385/3118/28473/28638/5788/28412/3111/28639/28468/28448/28408/28449/28454/3493/28466/1947/8744/120892/28445/28455/28388/9092/28414/34…
GO:0010629	BP	GO:0010629	negative regulation of gene expression	300	0.405215	1.32215	0.000357719	0.00748881	0.00606853	2451	tags=43%, list=33%, signal=30%	9939/79602/84858/1979/1399/4853/91/23264/9682/11334/9967/85451/8355/23186/5997/8352/201626/5433/57045/8087/22803/80762/83989/9111/23347/192670/140775/10365/64115/29883/1719/678/9261/9466/54941/22882/5734/8968/7528/8932/3304/9931/10605/11236/6041/55802/11044/6375/8350/8994/3784/648/56829/5813/7099/23607/7186/144233/83667/1965/54512/23049/84872/11213/8356/30009/5925/1230/2150/8358/23381/8530/5578/2…
GO:0006968	BP	GO:0006968	cellular defense response	15	0.704675	1.75458	0.000363785	0.00756663	0.00613159	1404	tags=67%, list=19%, signal=54%	729230/1234/4332/10871/728/23601/3579/4283/8915/7707
GO:0090174	BP	GO:0090174	organelle membrane fusion	38	0.578125	1.66279	0.000367258	0.00756663	0.00613159	1637	tags=55%, list=22%, signal=43%	9341/84079/23673/3799/11261/55207/4218/8396/51762/80124/9342/81555/55647/8411/27072/2773/84272/6844/54734/8674/23208
GO:0007033	BP	GO:0007033	vacuole organization	52	0.540423	1.61473	0.000368161	0.00756663	0.00613159	1907	tags=50%, list=25%, signal=38%	23673/4669/5899/55207/8396/84376/80231/140775/8408/23766/55102/5868/147007/23241/79158/29978/137886/55647/26100/128866/643246/9140/54734/53/6048/219931
GO:0042110	BP	GO:0042110	T cell activation	150	0.441467	1.41655	0.000366833	0.00756663	0.00613159	2149	tags=42%, list=29%, signal=31%	6659/54440/9935/57178/79626/10875/920/57045/80762/729230/64115/678/1051/54518/9466/5734/6722/6146/3133/6375/57162/648/8876/1958/55824/81704/30009/914/3662/29781/2150/3553/4478/27242/8915/5971/6655/602/6541/79865/921/161882/23308/51561/926/911/1178/2625/1880/246778/3127/399/11006/5781/9760/30835/5796/3570/3952/7855/3458/581/3575
GO:0030670	CC	GO:0030670	phagocytic vesicle membrane	22	0.647425	1.75192	0.000380528	0.00772234	0.00625777	1461	tags=64%, list=19%, signal=51%	9341/10981/10890/4218/51762/5868/11031/3133/57403/3136/55647/55529/9140/54734
GO:0002460	BP	GO:0002460	adaptive immune response based on somatic recombination of immune receptors built from immunoglobulin superfamily domains	103	0.473346	1.49027	0.000380884	0.00772234	0.00625777	2915	tags=66%, list=39%, signal=41%	54440/920/80762/729230/5321/9466/3251/6830/3133/6375/7099/54537/3136/7186/30009/3662/3553/11118/8915/5971/602/28526/7124/51561/23075/911/1178/2625/246778/163486/3127/11006/182/93978/3570/7855/3575/84787/23529/28385/3118/2794/28473/28638/5788/28412/3111/28639/28468/28448/28408/28449/57089/60468/28454/3493/28466/28445/2529/28455/28388/619207/28414/3495/3501/28432/5819/28410
GO:1901566	BP	GO:1901566	organonitrogen compound biosynthetic process	478	0.384105	1.26645	0.000380504	0.00772234	0.00625777	2633	tags=43%, list=35%, signal=30%	1806/6659/9939/5166/149986/64083/2806/22928/1979/9917/65080/6166/223/216/64965/64975/9394/55699/11261/4677/28958/9334/85451/57470/2747/8661/22845/5997/55625/115/4121/2589/64131/201626/55316/5433/8087/54965/8879/1975/1967/6232/192670/10959/25929/1050/9435/29883/5321/84273/1719/678/2531/3340/136319/6235/23446/55256/256435/283464/1964/23173/5125/6197/10955/54931/84002/51495/56983/8560/64215/152002/1…
GO:0043043	BP	GO:0043043	peptide biosynthetic process	183	0.428794	1.38384	0.000389617	0.00786398	0.00637255	1983	tags=40%, list=26%, signal=30%	6659/9939/149986/1979/65080/6166/64965/64975/55699/4677/28958/85451/57470/8661/5997/201626/5433/8087/1975/1967/6232/192670/10959/25929/29883/84273/1719/678/136319/6235/1964/23173/5125/6197/54931/64215/10605/11236/6146/11222/55802/11044/140801/26995/5813/9801/116496/83667/1965/64928/56919/57505/7555/6059/5036/54948/10289/56648/602/7124/6168/10056/84541/54915/9567/2687/728226/3673/1938/6130/6147/86…
GO:0090307	BP	GO:0090307	mitotic spindle assembly	18	0.693747	1.79675	0.000403073	0.00809925	0.0065632	1271	tags=56%, list=17%, signal=46%	26073/9371/8766/10735/9525/440145/3304/57132/23172/128866
GO:0001816	BP	GO:0001816	cytokine production	211	0.422687	1.3667	0.000407845	0.00815871	0.00661138	2104	tags=38%, list=28%, signal=28%	2219/54440/10972/23765/11334/920/57045/80762/3717/729230/9111/10365/64115/1051/51744/9261/9466/54941/5734/4332/5125/26060/728/7528/3304/57493/3133/6375/57162/7099/23607/7186/51284/1958/56919/11213/283420/30009/914/3662/2150/3553/11118/260434/27242/8915/5971/602/9868/5465/85364/161882/7124/647087/23308/51561/55122/8993/23208/3625/56957/1178/2625/9683/246778/9252/163486/23005/150372/79102/11006/578…
GO:0043414	BP	GO:0043414	macromolecule methylation	90	0.485152	1.51597	0.000412402	0.00817718	0.00662635	2431	tags=51%, list=32%, signal=35%	3006/117246/4302/54069/9682/9646/6018/56254/23070/114049/80854/64216/1387/54931/8932/23168/84444/6830/55170/11137/648/55251/345630/144233/90780/81627/63925/26147/9545/11091/84705/57570/11108/2625/110599564/9869/9836/84787/54482/80312/5929/4524/4152/221078/54554/63899
GO:0006412	BP	GO:0006412	translation	175	0.435421	1.40367	0.000412402	0.00817718	0.00662635	2558	tags=49%, list=34%, signal=33%	6659/9939/149986/1979/65080/6166/64965/64975/55699/4677/28958/85451/57470/8661/5997/201626/5433/8087/1975/1967/6232/192670/10959/25929/29883/84273/1719/678/136319/6235/1964/23173/6197/54931/64215/10605/11236/6146/11222/55802/11044/140801/26995/5813/9801/116496/83667/1965/64928/56919/57505/7555/6059/5036/54948/10289/56648/602/7124/6168/10056/84541/54915/9567/2687/3673/1938/6130/6147/8669/27161/615…
GO:0140056	BP	GO:0140056	organelle localization by membrane tethering	31	0.592732	1.66604	0.00042306	0.00833805	0.00675671	1198	tags=42%, list=16%, signal=35%	9341/23673/10890/5899/4218/6814/801/51762/9342/23241/201475/118987/9545
GO:0002685	BP	GO:0002685	regulation of leukocyte migration	64	0.522539	1.58649	0.000425769	0.00833805	0.00675671	2189	tags=52%, list=29%, signal=37%	1399/57118/9943/729230/9435/9466/5734/158747/1843/728/8976/6375/81704/64805/79647/1230/2150/3579/4478/23143/3576/7124/2526/23075/11240/4856/3627/3673/399/6793/3570/1435/375056
GO:0019904	MF	GO:0019904	protein domain specific binding	199	0.42791	1.38258	0.000426072	0.00833805	0.00675671	2368	tags=45%, list=31%, signal=31%	988/2535/7532/391634/59339/58506/55920/6497/57514/9646/5007/392/6996/5782/23433/1611/80762/3717/8660/8362/801/8553/8321/51762/26578/8932/3304/8825/400/5501/5912/6672/2120/648/23607/6801/5534/57132/55824/6045/8361/5925/3632/63826/8364/3553/2773/55662/9026/5439/29760/8915/8366/5465/6451/79056/8368/9656/10036/158931/5874/8359/1676/8360/2625/8363/643965/8294/83699/6640/5781/54875/7405/10163/8367/1335…
GO:0005793	CC	GO:0005793	endoplasmic reticulum-Golgi intermediate compartment	40	0.577674	1.67536	0.000435202	0.00847985	0.00687162	2143	tags=55%, list=28%, signal=40%	10972/203547/11261/56005/4121/2589/10959/10597/4043/147007/222068/3998/24141/2153/79056/121665/7039/123720/10960/9780/1522/374
GO:0101002	CC	GO:0101002	ficolin-1-rich granule	51	0.538143	1.60351	0.000451976	0.00876872	0.0071057	2286	tags=59%, list=30%, signal=41%	2219/5223/5689/10875/51719/3689/5049/4332/26578/338339/5273/3304/22875/3920/83716/5709/22918/1471/29099/2204/116844/8778/23218/8972/4318/1938/1522/55860/9861/3310
GO:0046983	MF	GO:0046983	protein dimerization activity	354	0.39505	1.29501	0.000462527	0.00893492	0.00724038	2127	tags=39%, list=28%, signal=29%	1806/5660/196383/4335/8336/25937/168537/4677/388585/79903/56160/6996/920/8355/7251/5175/8352/11051/8087/8396/5432/8349/430/23347/1050/54108/3001/8362/1051/10670/8553/8339/114049/4594/22882/8290/3018/723790/5049/8329/8968/6722/26060/94239/9525/3013/4668/466/6874/1810/10629/79646/115361/3012/6375/8350/6672/3021/317772/9175/84440/7099/8338/8346/201931/8335/3656/85236/5028/654/11213/1371/8356/23456/1…
GO:0031347	BP	GO:0031347	regulation of defense response	154	0.439488	1.40899	0.000480845	0.00924907	0.00749495	2042	tags=42%, list=27%, signal=31%	2219/164/23765/5062/79626/10875/6280/23376/6283/80762/3717/729230/9111/1050/80231/29883/1051/54941/253260/5734/8723/4332/26060/1387/3133/6375/7099/151636/255520/51284/11213/9975/5925/5272/2150/3553/8530/117157/26007/163702/9868/5465/85364/200316/7124/51561/55122/9258/8993/23208/4856/2625/23729/9683/246778/23005/3673/79102/4318/5781/8482/9021/56670/93978/3952
GO:0006906	BP	GO:0006906	vesicle fusion	36	0.586603	1.68041	0.000483273	0.00925622	0.00750074	1637	tags=56%, list=22%, signal=44%	9341/84079/23673/3799/11261/55207/4218/8396/51762/9342/81555/55647/8411/27072/2773/84272/6844/54734/8674/23208
GO:0006352	BP	GO:0006352	DNA-templated transcription, initiation	44	0.558515	1.63529	0.000490648	0.00931817	0.00755094	2127	tags=61%, list=28%, signal=44%	9329/54700/2960/9969/5433/1025/8362/6722/64216/138474/6874/1810/10629/29079/9439/8361/2961/8364/8366/8368/8359/8360/10923/8363/8294/8367/51616
GO:0051640	BP	GO:0051640	organelle localization	171	0.437416	1.40866	0.000490493	0.00931817	0.00755094	2393	tags=44%, list=32%, signal=31%	9341/23673/10972/10726/84946/3799/10890/56681/11261/54785/5899/55207/221927/23212/55288/4218/5195/6814/9371/84376/10959/8766/5170/801/51762/8723/9696/9342/26286/23241/9525/79789/55166/8825/8976/201475/55330/1861/54908/8697/137886/63915/23233/57132/118987/6059/9545/128866/84327/2241/55341/388552/7320/201163/4744/100130097/5874/23208/5108/89958/5194/440503/79803/7405/81929/10749/5730/5871/55686/558…
GO:0022406	BP	GO:0022406	membrane docking	34	0.587603	1.67041	0.000495191	0.00932575	0.00755709	1304	tags=44%, list=17%, signal=37%	9341/23673/10890/11261/5899/4218/6814/801/51762/9342/23241/201475/118987/9545/4478
GO:0003713	MF	GO:0003713	transcription coactivator activity	68	0.512911	1.56761	0.000493454	0.00932575	0.00755709	2387	tags=57%, list=32%, signal=40%	9792/24148/57178/25937/6599/92140/9967/9969/7251/93624/56254/64710/1387/10629/6760/29079/9439/133746/3662/163732/27097/8915/9412/602/84441/51741/9794/10923/9830/10463/5092/4863/10475/133522/29915/28996/29777/5927/7706
GO:0017038	BP	GO:0017038	protein import	62	0.517089	1.56706	0.000523758	0.00982265	0.00795975	2254	tags=56%, list=30%, signal=40%	55746/3308/338328/10526/5514/11261/10527/9679/5195/51684/10628/3717/3839/51762/26060/51569/9804/5193/3920/5534/5903/29107/29969/26953/602/9868/100287932/5194/8504/23511/5190/3952/3458/83752/999
GO:0006354	BP	GO:0006354	DNA-templated transcription, elongation	27	0.613872	1.70872	0.000531137	0.0099197	0.00803839	818	tags=44%, list=11%, signal=40%	9792/85403/10189/57178/9646/25920/29950/55837/23160/1025/23168/6830
GO:0071346	BP	GO:0071346	cellular response to interferon-gamma	31	0.587447	1.65118	0.000536784	0.00998374	0.00809029	1145	tags=42%, list=15%, signal=36%	9341/3799/201626/6814/112936/3717/9111/115361/6375/6672/7099/356/55647
GO:0006336	BP	GO:0006336	DNA replication-independent nucleosome assembly	17	0.681466	1.7459	0.000550894	0.0101622	0.0082349	2187	tags=94%, list=29%, signal=67%	54069/8520/8362/55723/3021/8361/8364/8366/8368/8359/8360/8363/8294/8367/5928/254048
GO:0034724	BP	GO:0034724	DNA replication-independent nucleosome organization	17	0.681466	1.7459	0.000550894	0.0101622	0.0082349	2187	tags=94%, list=29%, signal=67%	54069/8520/8362/55723/3021/8361/8364/8366/8368/8359/8360/8363/8294/8367/5928/254048
GO:0032733	BP	GO:0032733	positive regulation of interleukin-10 production	11	0.742913	1.72525	0.000556478	0.0102233	0.00828441	1549	tags=73%, list=21%, signal=58%	54440/11334/6375/7099/3662/2150/602/51561
GO:0006605	BP	GO:0006605	protein targeting	102	0.463641	1.45911	0.000563836	0.0103164	0.00835983	2390	tags=51%, list=32%, signal=35%	3308/7532/58480/9695/54471/11261/55625/4121/6745/5195/3689/8851/83955/55048/51762/11231/79158/9344/9804/6747/79720/5193/342538/3920/23204/3998/9697/27072/128866/51201/9747/3305/64108/9868/84243/9530/2040/100287932/5194/10953/8504/6734/5190/7855/4053/130340/83752/665/66008/26517/93974/29103
GO:0045652	BP	GO:0045652	regulation of megakaryocyte differentiation	15	0.696382	1.73393	0.000575598	0.0104889	0.00849967	1994	tags=80%, list=26%, signal=59%	23186/8362/55170/8361/8364/8366/8368/8359/8360/8363/8294/8367
GO:0098791	CC	GO:0098791	Golgi apparatus subcompartment	116	0.461507	1.46292	0.000599908	0.010855	0.00879628	1809	tags=40%, list=24%, signal=31%	9341/27333/64083/10981/10890/164/5007/9334/80262/4218/2589/64131/23011/10959/8766/79571/9435/5125/80124/55204/55361/11031/400/11313/56548/22856/2683/81555/83548/55300/79971/221079/150368/84272/6844/9827/54928/8674/26225/2526/55454/5874/23208/22836/3127/23200
GO:0050863	BP	GO:0050863	regulation of T cell activation	97	0.46513	1.46066	0.000600508	0.010855	0.00879628	2149	tags=43%, list=29%, signal=31%	6659/54440/57178/79626/10875/920/57045/80762/729230/64115/1051/9466/3133/6375/57162/648/8876/55824/81704/30009/914/3662/3553/27242/8915/6655/6541/921/23308/51561/1178/2625/246778/3127/399/11006/5781/9760/30835/3952/3458/3575
GO:0005681	CC	GO:0005681	spliceosomal complex	60	0.525306	1.58629	0.000608417	0.0109219	0.00885056	1539	tags=48%, list=20%, signal=39%	988/9939/84844/51639/24148/27238/27258/4236/11193/10189/153527/10946/83443/7737/10291/57703/55702/10569/8175/55094/55954/51634/10285/6427/84950/9716/10081/8458/8559
GO:1903827	BP	GO:1903827	regulation of cellular protein localization	173	0.434228	1.40025	0.000609066	0.0109219	0.00885056	2104	tags=41%, list=28%, signal=30%	58480/3799/26524/9695/1399/54471/54552/56681/25937/11261/5899/84687/55625/23433/7251/51684/3717/23379/3689/8766/5170/8851/51104/5525/1857/80124/9696/26060/55166/51569/6672/1861/23607/137886/6950/83667/151636/64328/5925/3998/9860/3553/51201/9747/4478/29969/5906/6844/3305/146057/5780/9530/2040/5581/7124/201163/9258/23208/56957/5108/89958/258010/7107/2239/11006/5781/51465/3952/7855/4193/3458
GO:0015294	MF	GO:0015294	solute:cation symporter activity	38	-0.409677	-1.99117	0.000616006	0.0110025	0.00891587	1641	tags=45%, list=22%, signal=35%	6531/64116/10050/6554/6527/113655/6528/9154/114134/6512/6538/6555/6536/1497/6505/140679/6535
GO:0016197	BP	GO:0016197	endosomal transport	81	0.484988	1.50487	0.000620084	0.0110316	0.00893942	1934	tags=42%, list=26%, signal=32%	9341/84079/10890/55207/392/4218/112936/54918/54497/8766/8723/9525/55745/84084/400/84440/25938/57132/64145/23527/8411/128866/51201/28952/150368/30845/9827/22853/8674/11021/22836/163486/150786/8027
GO:0000278	BP	GO:0000278	mitotic cell cycle	235	0.413393	1.34106	0.000673178	0.011929	0.00966664	2485	tags=44%, list=33%, signal=30%	988/6659/26073/1069/10726/5514/26524/148479/91/55920/4175/9918/23276/246184/84687/51696/23212/9371/1164/8766/388/801/678/55159/1032/6990/10735/1843/80124/26060/79176/9525/440145/29980/23244/3304/23047/64839/9344/84084/80086/11044/54902/54908/8697/137886/586/163859/7278/6427/57132/143384/23137/51776/51343/51379/6045/26057/5925/23172/29781/3553/128866/5578/8065/9184/415116/151246/7124/116224/9656/1…
GO:0007059	BP	GO:0007059	chromosome segregation	92	0.477472	1.49581	0.000682336	0.0120439	0.00975973	1995	tags=40%, list=27%, signal=30%	10726/148479/292/55920/54069/9918/79903/9391/55207/246184/23212/192670/8766/10735/1843/9525/55166/23244/23047/84464/11044/54908/8697/57132/23137/5925/23172/29781/128866/9184/151246/7320/55706/7283/7405/81929/7153
GO:0005975	BP	GO:0005975	carbohydrate metabolic process	183	0.424551	1.37015	0.000700654	0.0123189	0.00998259	2109	tags=40%, list=28%, signal=29%	5223/5166/3607/2517/9695/5834/441531/2519/9334/221927/80201/4121/2632/221937/8660/9435/5321/10447/3099/51744/3340/256435/55526/5509/79158/219/4668/9563/5501/56548/130589/3784/5500/51805/5210/83667/283209/2683/57103/7903/5028/5903/9761/3632/25948/51809/3612/93010/11091/26007/79660/5465/2760/54928/5581/7124/51341/2526/55454/2595/166012/64921/8972/23729/10331/5504/153743/55347/8445/3952/3667/3458/87…
GO:0034976	BP	GO:0034976	response to endoplasmic reticulum stress	67	0.497731	1.51847	0.000705588	0.0123574	0.0100138	1964	tags=51%, list=26%, signal=38%	23197/9695/6400/23376/4121/9097/4189/23753/10959/1051/64764/10955/51569/29978/11236/81542/1861/11160/7186/116496/83667/1965/55161/51283/10299/3576/138065/258010/51360/160418/6048/57761/1938/51465
GO:0002237	BP	GO:0002237	response to molecule of bacterial origin	107	0.466637	1.47081	0.000728858	0.0127155	0.0103039	2316	tags=46%, list=31%, signal=32%	79602/9373/6374/9646/92140/6280/10935/3717/1051/1234/9261/5734/6197/728/10221/57162/7099/2919/7056/3656/356/654/11213/128/63826/3553/2241/5578/6678/4283/3576/23328/8915/5581/6590/7124/55122/3627/23729/2687/4064/7035/1439/7855/1669/10949/5197/9572/22900
GO:0005769	CC	GO:0005769	early endosome	128	0.455084	1.45017	0.000755606	0.0131312	0.0106408	2173	tags=45%, list=29%, signal=33%	9341/84079/23673/10981/55920/91947/1184/920/7251/23011/10935/112936/4012/54918/388/8723/5868/26060/55361/11031/3133/57403/9595/3784/7099/3136/151636/57590/64145/1183/79971/8411/2150/27072/24141/150368/55654/57561/30845/5906/153020/10254/22853/926/399979/23041/23161/23200/26994/79689/79803/8027/7405/27074/10163/7855/6478/115825
GO:0007030	BP	GO:0007030	Golgi organization	42	0.556303	1.62351	0.000816906	0.0141419	0.0114598	1529	tags=45%, list=20%, signal=36%	10972/64083/25923/10959/64225/80124/55204/55361/400/222068/137886/81555/64145/83548/55300/3998/84272/30845/8674
GO:0002821	BP	GO:0002821	positive regulation of adaptive immune response	33	0.576928	1.63211	0.000827865	0.0142767	0.0115691	2369	tags=67%, list=31%, signal=46%	54440/920/729230/5321/9466/3133/6375/54537/3136/7186/30009/3553/7124/51561/911/2625/163486/93978/7855/84787/23529/5788
GO:0003925	MF	GO:0003925	G protein activity	16	0.682681	1.73276	0.000836683	0.0143737	0.0116477	1618	tags=75%, list=22%, signal=59%	10890/5899/55207/6016/8766/5868/4893/5912/5911/5906/5898/5874
GO:0006368	BP	GO:0006368	transcription elongation from RNA polymerase II promoter	24	0.620716	1.70057	0.000844423	0.014444	0.0117047	818	tags=46%, list=11%, signal=41%	9792/85403/57178/9646/25920/29950/55837/23160/1025/23168/6830
GO:0018193	BP	GO:0018193	peptidyl-amino acid modification	379	0.389633	1.2792	0.000847194	0.014444	0.0117047	2269	tags=38%, list=30%, signal=28%	6659/9329/3006/51230/26524/51588/26122/54552/54386/91/4302/57178/8520/9682/9646/5007/388585/55257/57118/5062/79903/9943/6280/7737/920/51719/55625/2589/7251/57609/5175/84779/6018/10935/93624/388228/3717/10019/3689/5170/8535/29883/391257/8851/801/8408/9261/253260/23173/9031/6197/80854/1387/23168/138474/54495/56983/84444/285489/1810/10629/6830/1389/5912/55170/9175/11137/648/10105/26054/23569/90780/1…
GO:0005230	MF	GO:0005230	extracellular ligand-gated ion channel activity	19	-0.550331	-2.14093	0.000866144	0.0147114	0.0119213	1711	tags=63%, list=23%, signal=49%	57053/2560/2899/1143/2185/1137/55879/2904/1142/1141/1134/2905
GO:0048524	BP	GO:0048524	positive regulation of viral process	17	0.670116	1.71682	0.000874348	0.0147449	0.0119485	1995	tags=71%, list=27%, signal=52%	920/7251/201626/29883/51495/79720/29969/5465/2040/30835/10475/7153
GO:0042326	BP	GO:0042326	negative regulation of phosphorylation	109	0.465797	1.46979	0.00087467	0.0147449	0.0119485	2106	tags=43%, list=28%, signal=32%	7532/2776/26524/1399/54386/25937/11261/5062/4298/10527/5997/7251/10935/8396/8660/10019/10959/1050/5170/140775/801/5525/1032/1843/1848/57493/10221/11137/116496/57103/11213/11329/5925/3553/84327/199731/260434/5465/55450/7320/200734/9770/57761/11006/9021/3458/581
GO:0051251	BP	GO:0051251	positive regulation of lymphocyte activation	119	0.454033	1.44235	0.000892988	0.0149975	0.0121532	2936	tags=58%, list=39%, signal=36%	6659/54440/164/57178/920/729230/8660/64115/9466/3133/6375/57162/648/7099/8876/54537/81704/63925/30009/3553/8915/6541/28526/921/388552/23308/51561/2625/1880/3127/399/952/11006/5781/9760/30835/3952/4352/3458/3575/84787/23529/28385/3118/28473/28638/5788/28412/3111/28639/28468/28448/28408/28449/28454/3493/28466/1947/8744/28445/28455/28388/9092/28414/3495/3501/28432/28410/3481
GO:0032259	BP	GO:0032259	methylation	103	0.464939	1.4638	0.000921384	0.0154169	0.012493	2431	tags=49%, list=32%, signal=33%	3006/117246/4302/54069/9682/9646/6018/7172/56254/23070/154743/114049/80854/64216/1387/54931/8932/23168/84444/6830/55170/11137/648/55251/345630/51805/144233/90780/81627/138199/63925/26147/9545/11091/84705/57570/11108/2625/110599564/9869/9836/84787/54482/80312/5929/4524/4152/221078/54554/63899
GO:0071166	BP	GO:0071166	ribonucleoprotein complex localization	25	0.616966	1.70361	0.000944611	0.0156889	0.0127135	1405	tags=48%, list=19%, signal=39%	55746/84946/10189/84248/23212/5433/643136/6830/23049/6059/23381/55341
GO:0071426	BP	GO:0071426	ribonucleoprotein complex export from nucleus	25	0.616966	1.70361	0.000944611	0.0156889	0.0127135	1405	tags=48%, list=19%, signal=39%	55746/84946/10189/84248/23212/5433/643136/6830/23049/6059/23381/55341
GO:0045123	BP	GO:0045123	cellular extravasation	23	0.615583	1.67958	0.000980561	0.0162261	0.0131488	2042	tags=57%, list=27%, signal=41%	64083/1399/5175/729230/9435/9466/5734/2241/6404/7124/2526/57126/3952
GO:0002824	BP	GO:0002824	positive regulation of adaptive immune response based on somatic recombination of immune receptors built from immunoglobulin superfamily domains	32	0.582238	1.6414	0.00100353	0.0165454	0.0134075	2369	tags=69%, list=31%, signal=47%	54440/920/729230/5321/9466/3133/6375/54537/3136/7186/30009/3553/7124/51561/911/2625/163486/93978/7855/84787/23529/5788
GO:0044262	BP	GO:0044262	cellular carbohydrate metabolic process	100	0.472176	1.48471	0.00102268	0.0167385	0.013564	2066	tags=44%, list=27%, signal=32%	5223/5166/3607/5834/9334/80201/2632/221937/8660/5321/10447/3099/51744/3340/5509/79158/5501/5500/51805/5210/83667/2683/57103/5028/5903/3632/3612/93010/11091/26007/79660/5465/54928/5581/55454/2595/8972/10331/5504/153743/55347/8445/3952/3667
GO:0051052	BP	GO:0051052	regulation of DNA metabolic process	113	0.456721	1.44487	0.00102166	0.0167385	0.013564	2369	tags=48%, list=31%, signal=33%	3006/5514/54552/3007/54386/10189/54069/6018/64710/80762/1025/23347/3001/9466/1843/8932/84464/6830/7336/54537/6950/143/151636/57103/23049/30009/23381/3005/7320/5558/1161/1676/2625/10923/81931/3024/9760/7644/3008/6118/8658/581/167227/3575/64110/83666/84787/3184/23529/2021/7027/5983/4152/5788
GO:0071901	BP	GO:0071901	negative regulation of protein serine/threonine kinase activity	25	0.61403	1.6955	0.0010312	0.0168168	0.0136275	1266	tags=48%, list=17%, signal=40%	26524/10527/5997/10019/1050/1032/1843/57493/11213/11329/5925/3553
GO:0033673	BP	GO:0033673	negative regulation of kinase activity	65	0.504363	1.5339	0.00104739	0.0170192	0.0137915	1339	tags=42%, list=18%, signal=34%	7532/2776/26524/25937/11261/5062/4298/10527/5997/7251/10935/8396/8660/10019/1050/5170/140775/5525/1032/1843/57493/10221/11213/11329/5925/3553/260434
GO:1903828	BP	GO:1903828	negative regulation of cellular protein localization	37	0.556893	1.60256	0.00108448	0.0174955	0.0141774	1964	tags=54%, list=26%, signal=40%	26524/11261/23433/51684/51104/5525/51569/6672/137886/3998/29969/146057/9530/201163/9258/56957/89958/258010/11006/51465
GO:1903320	BP	GO:1903320	regulation of protein modification by small protein conjugation or removal	73	0.491437	1.5107	0.00108338	0.0174955	0.0141774	2470	tags=56%, list=33%, signal=38%	6659/9373/51588/54552/57178/11261/9646/91947/56160/23376/254170/56254/80762/9111/1025/3304/9978/57162/648/151636/1958/51343/339745/59343/57561/23328/8915/5581/9683/57761/83932/25898/819/6478/85453/54165/9532/27085/166979/55208/378708
GO:0101003	CC	GO:0101003	ficolin-1-rich granule membrane	15	0.683649	1.70223	0.00109435	0.0175917	0.0142553	1680	tags=67%, list=22%, signal=52%	3689/338339/5273/22875/3920/22918/2204/8778/23218/8972
GO:0099529	MF	GO:0099529	neurotransmitter receptor activity involved in regulation of postsynaptic membrane potential	14	-0.638548	-2.27431	0.00110937	0.0177664	0.0143969	1711	tags=71%, list=23%, signal=55%	57053/2560/2899/1143/1137/1142/1141/1128/1134/2905
GO:0072676	BP	GO:0072676	lymphocyte migration	31	0.575418	1.61737	0.00111706	0.0177664	0.0143969	2189	tags=58%, list=29%, signal=41%	1399/9943/729230/9466/8976/6375/58191/81704/30009/4478/23143/11240/3627/2625/1880/6558/6793/375056
GO:0002449	BP	GO:0002449	lymphocyte mediated immunity	99	0.458125	1.43956	0.00111481	0.0177664	0.0143969	2915	tags=65%, list=39%, signal=40%	54440/3799/164/55207/80762/729230/9466/3251/6830/3133/6375/54537/3136/7186/30009/5272/3553/11118/117157/8915/602/28526/7124/51561/23075/911/1178/2625/163486/3127/11006/182/3952/7855/3575/84787/23529/28385/3118/2794/28473/28638/5788/28412/3111/28639/28468/28448/28408/28449/28454/3493/28466/28445/2529/28455/28388/619207/28414/3495/3501/28432/5819/28410
GO:0045653	BP	GO:0045653	negative regulation of megakaryocyte differentiation	11	0.725102	1.68389	0.0011406	0.0180769	0.0146485	1994	tags=91%, list=26%, signal=67%	8362/8361/8364/8366/8368/8359/8360/8363/8294/8367
GO:0043068	BP	GO:0043068	positive regulation of programmed cell death	146	0.435211	1.39504	0.00122415	0.0192654	0.0156116	2268	tags=42%, list=30%, signal=30%	6659/90441/26524/51588/4853/57118/5062/6280/10628/3717/3001/388/8851/5326/4332/1843/79156/10955/1848/9240/29844/389856/7186/285237/2308/1965/64426/2683/57103/51776/356/133746/50486/10912/2150/3579/9026/10962/8915/138065/5133/7124/201163/51741/3625/1676/51118/23087/9770/4318/7153/51083/8462/3952/1522/3458/581/338442/3169/2021/665/4824
GO:0060627	BP	GO:0060627	regulation of vesicle-mediated transport	158	0.423942	1.36007	0.00122415	0.0192654	0.0156116	2023	tags=36%, list=27%, signal=27%	84079/3799/10890/56681/164/57118/392/4218/7251/23011/6814/729230/3689/8766/5170/57534/8851/801/4043/51762/8723/5868/26060/9525/29978/8976/201475/11236/11031/1861/23607/81555/5534/5028/9545/55529/2150/3553/51201/5806/4478/9026/2241/5906/6844/7124/8674/5898/5874/23208/84961/3673/219931/8027/3690/10960/57126
GO:0002699	BP	GO:0002699	positive regulation of immune effector process	63	0.502743	1.52208	0.00129359	0.0202872	0.0164397	2232	tags=52%, list=30%, signal=37%	54440/164/4189/729230/3689/5170/51744/8723/3133/6375/7099/54537/3136/7186/30009/26057/2150/3553/2241/117157/5906/8915/7124/51561/911/2625/163486/8482/57126/7855/3458/84787/23529
GO:0032613	BP	GO:0032613	interleukin-10 production	18	0.662704	1.71635	0.00134508	0.0209184	0.0169512	1906	tags=61%, list=25%, signal=46%	54440/11334/64115/6375/7099/3662/2150/27242/602/51561/11006
GO:0032653	BP	GO:0032653	regulation of interleukin-10 production	18	0.662704	1.71635	0.00134508	0.0209184	0.0169512	1906	tags=61%, list=25%, signal=46%	54440/11334/64115/6375/7099/3662/2150/27242/602/51561/11006
GO:0140029	BP	GO:0140029	exocytic process	28	0.591213	1.65084	0.00135039	0.0209184	0.0169512	1198	tags=39%, list=16%, signal=33%	9341/10890/5899/4218/6814/51762/8723/9342/201475/23233/9545
GO:0098876	BP	GO:0098876	vesicle-mediated transport to the plasma membrane	55	0.513375	1.54208	0.0013549	0.0209184	0.0169512	1794	tags=45%, list=24%, signal=35%	9341/84079/64083/10890/392/80262/4218/54918/8766/10791/8723/55204/11031/84440/23233/149371/55770/23527/51201/28952/30845/6844/22853/11021/163486
GO:0031267	MF	GO:0031267	small GTPase binding	79	0.475618	1.47367	0.00135707	0.0209184	0.0169512	1894	tags=43%, list=25%, signal=33%	84079/10526/23039/164/55920/5062/392/10527/55845/4218/9371/79571/8408/1857/84440/10048/149371/5903/55770/29107/56990/55654/5906/1122/9710/9827/29941/55785/22836/11078/163486/123720/399/79803
GO:0042571	CC	GO:0042571	immunoglobulin complex, circulating	30	0.575593	1.61586	0.00139768	0.0213979	0.0173397	3048	tags=83%, list=41%, signal=50%	28526/3512/28385/28473/28638/28412/28639/28468/28448/28408/28449/28454/3493/28466/28445/28455/28388/28414/3495/3501/28432/28410/28447/28458/28423
GO:0051091	BP	GO:0051091	positive regulation of DNA-binding transcription factor activity	79	0.474827	1.47122	0.001394	0.0213979	0.0173397	2387	tags=48%, list=32%, signal=33%	2535/54386/57118/92140/6280/6283/10935/3717/8321/136319/6722/3304/9175/7099/7186/3656/56919/11213/133746/3553/2241/8915/7124/51341/55859/51360/9830/9252/150372/28232/10475/133522/3169/4824/7027/28996/7471/7706
GO:0000070	BP	GO:0000070	mitotic sister chromatid segregation	51	0.51928	1.5473	0.00145128	0.021994	0.0178228	1456	tags=39%, list=19%, signal=32%	10726/148479/9918/246184/23212/8766/1843/9525/23244/23047/11044/54908/8697/57132/23137/5925/29781/128866/9184/151246
GO:0000377	BP	GO:0000377	RNA splicing, via transesterification reactions with bulged adenosine as nucleophile	84	0.476035	1.47973	0.00144794	0.021994	0.0178228	681	tags=32%, list=9%, signal=30%	988/9939/84844/51639/24148/27238/27258/4236/11193/10189/153527/10946/83443/9967/7737/8087/10291/57703/83989/25929/55702/10569/8175/55094/10421/51634/10929
GO:0000398	BP	GO:0000398	mRNA splicing, via spliceosome	84	0.476035	1.47973	0.00144794	0.021994	0.0178228	681	tags=32%, list=9%, signal=30%	988/9939/84844/51639/24148/27238/27258/4236/11193/10189/153527/10946/83443/9967/7737/8087/10291/57703/83989/25929/55702/10569/8175/55094/10421/51634/10929
GO:0051047	BP	GO:0051047	positive regulation of secretion	113	0.45057	1.42541	0.00148186	0.0222328	0.0180163	2268	tags=42%, list=30%, signal=29%	6659/10972/64083/3799/164/5007/7251/51768/3717/8660/3689/5321/51762/8723/5868/9525/55204/7099/23607/5028/654/79971/9545/2150/3553/5581/55450/5874/3625/4987/2695/2850/5019/6558/952/5781/8027/51083/57126/3952/3458/338442/114131/23410/552/4879/4824
GO:0043065	BP	GO:0043065	positive regulation of apoptotic process	143	0.439362	1.40677	0.00148186	0.0222328	0.0180163	2268	tags=43%, list=30%, signal=30%	6659/90441/26524/51588/4853/57118/5062/6280/10628/3717/3001/388/8851/5326/4332/1843/79156/10955/1848/9240/29844/389856/7186/285237/2308/1965/64426/2683/57103/51776/356/133746/50486/10912/3579/9026/10962/8915/138065/5133/7124/201163/51741/3625/1676/51118/23087/9770/4318/7153/51083/8462/3952/1522/3458/581/338442/3169/2021/665/4824
GO:0045087	BP	GO:0045087	innate immune response	252	0.405247	1.31906	0.00148186	0.0222328	0.0180163	2915	tags=55%, list=39%, signal=35%	9341/2219/3799/164/23765/5062/79626/55207/6280/10527/6283/201626/9097/6814/112936/3717/8349/9111/6503/80231/29883/51744/8339/6036/4332/26060/10955/338339/81622/1387/115361/3133/6375/219972/6672/23601/56829/7099/58191/8876/23569/8346/151636/85236/51284/10695/51734/356/135154/11213/55647/26057/5272/2150/8343/5806/2241/260434/117157/26007/163702/8915/5971/9868/28526/85364/200316/6982/6590/6983/10241…
GO:0006518	BP	GO:0006518	peptide metabolic process	219	0.412571	1.33554	0.00150027	0.0224342	0.0181795	2608	tags=47%, list=35%, signal=31%	6659/9939/157708/10972/149986/1979/65080/6166/64965/64975/55699/4677/28958/85451/57470/8661/5997/201626/5433/8087/4012/1975/1967/6232/192670/10959/25929/29883/84273/1719/678/136319/6235/1964/23173/5125/6197/54931/64215/10605/11236/6146/11222/55802/11044/140801/26995/5813/9801/1362/116496/83667/1965/64928/56919/57505/138199/7555/6059/5036/54948/23474/10289/56648/602/9022/7124/121665/6168/10056/845…
GO:0009607	BP	GO:0009607	response to biotic stimulus	478	0.374035	1.23325	0.00151868	0.0226343	0.0183416	2691	tags=45%, list=36%, signal=31%	9341/2219/79602/9373/3799/3151/4853/2519/6374/164/23765/9646/11334/5062/92140/79626/55207/10875/6280/10527/920/6283/201626/9097/6814/10628/10935/112936/3717/8349/9111/6503/80231/3001/29883/1051/1234/51744/9261/8339/9466/54941/5734/6036/4332/26060/6197/10955/338339/728/81622/1387/8976/84464/6041/115361/3133/6375/219972/6672/10221/23601/57162/56829/7099/58191/8876/23569/8346/2919/7056/3656/151636/2…
GO:0002521	BP	GO:0002521	leukocyte differentiation	164	0.429637	1.38058	0.00153708	0.0227579	0.0184418	2577	tags=49%, list=34%, signal=33%	6659/54440/292/4853/9935/57178/11334/10875/920/4189/80762/729230/1050/64115/678/1051/5734/6722/7528/6146/10221/648/7099/1316/8876/4783/1958/30009/914/3662/5925/29781/1230/2150/3553/5578/29760/5971/6655/602/161882/7124/51341/51561/3726/8993/2625/1880/10100/246778/9770/150372/399/7107/11006/4318/9760/973/5796/3570/3952/7855/133522/3458/581/1435/3575/375387/23529/7471/5788/677/760/6237/3658/3111/698…
GO:0019787	MF	GO:0019787	ubiquitin-like protein transferase activity	166	0.425022	1.36752	0.00153708	0.0227579	0.0184418	2926	tags=56%, list=39%, signal=35%	389898/51588/55148/6400/255488/51592/7737/23376/26001/8925/56254/57534/8535/284996/55159/11342/54941/83892/80829/54467/9978/11236/5193/8266/55585/57162/8697/7186/51320/197131/151636/64795/5903/51283/6045/7318/10299/7326/79596/140691/8065/9412/64207/138065/57542/23014/7732/7320/1161/9781/23087/9830/148203/6048/727800/26145/26994/79102/25898/26267/27252/51465/10475/54708/79018/51619/4193/6478/84085…
GO:0000819	BP	GO:0000819	sister chromatid segregation	57	0.514033	1.55221	0.00155416	0.02288	0.0185407	2098	tags=44%, list=28%, signal=32%	10726/148479/9918/246184/23212/8766/10735/1843/9525/23244/23047/11044/54908/8697/57132/23137/5925/29781/128866/9184/151246/7283/81929/7153/8658
GO:0080134	BP	GO:0080134	regulation of response to stress	352	0.386748	1.267	0.00155549	0.02288	0.0185407	2369	tags=41%, list=31%, signal=29%	2219/90441/5514/51588/54386/164/79794/23765/5062/79626/10875/768211/6280/3622/23376/6283/9097/4189/8087/3954/26156/80762/3717/729230/9111/1025/10019/23347/10959/1050/55702/80231/51278/29883/1719/55159/1051/9261/11342/1032/54941/253260/5734/8723/4332/1843/26060/10955/1387/29978/9344/22875/3133/6375/7336/7099/8876/54537/7186/7056/2308/83667/5911/151636/255520/51284/57103/55161/23049/51776/11213/997…
GO:0048284	BP	GO:0048284	organelle fusion	47	0.519399	1.52956	0.00158236	0.0231994	0.0187996	1637	tags=47%, list=22%, signal=37%	9341/84079/23673/3799/11261/55207/4218/8396/51762/80124/9342/54927/81555/55647/8411/27072/2773/84272/6844/54734/8674/23208
GO:0002429	BP	GO:0002429	immune response-activating cell surface receptor signaling pathway	78	0.492466	1.52372	0.00159709	0.0232638	0.0188517	3048	tags=69%, list=41%, signal=42%	2219/1399/5062/1967/4332/26060/728/1387/11118/29760/27242/5906/8915/28526/5581/121665/23308/2625/163486/150372/952/11006/973/93978/581/28385/28473/2359/28638/719/5788/28412/28639/28468/28448/28408/28449/28454/3493/28466/27202/257144/28445/28455/28388/28414/3495/3501/28432/5819/28410/28447/28458/28423
GO:0002757	BP	GO:0002757	immune response-activating signal transduction	78	0.492466	1.52372	0.00159709	0.0232638	0.0188517	3048	tags=69%, list=41%, signal=42%	2219/1399/5062/1967/4332/26060/728/1387/11118/29760/27242/5906/8915/28526/5581/121665/23308/2625/163486/150372/952/11006/973/93978/581/28385/28473/2359/28638/719/5788/28412/28639/28468/28448/28408/28449/28454/3493/28466/27202/257144/28445/28455/28388/28414/3495/3501/28432/5819/28410/28447/28458/28423
GO:0016407	MF	GO:0016407	acetyltransferase activity	22	0.616087	1.66712	0.00161551	0.0234561	0.0190076	1641	tags=55%, list=22%, signal=43%	9329/138050/26122/8520/79903/84779/5049/1387/138474/1629/5051/64921
GO:0071675	BP	GO:0071675	regulation of mononuclear cell migration	35	0.568528	1.61812	0.0016415	0.0237569	0.0192513	2361	tags=63%, list=31%, signal=43%	1399/9943/729230/9466/158747/1843/728/8976/6375/81704/79647/1230/4478/23143/7124/11240/4856/3627/6793/1435/375056/719
GO:2000404	BP	GO:2000404	regulation of T cell migration	10	0.749521	1.70282	0.00166196	0.023976	0.0194288	1681	tags=80%, list=22%, signal=62%	1399/9943/729230/9466/6375/81704/23143/3627
GO:0046636	BP	GO:0046636	negative regulation of alpha-beta T cell activation	10	0.749288	1.70229	0.00168427	0.0240674	0.019503	1155	tags=40%, list=15%, signal=34%	57045/64115/6375/30009
GO:0043207	BP	GO:0043207	response to external biotic stimulus	467	0.375936	1.23911	0.00168435	0.0240674	0.019503	2919	tags=50%, list=39%, signal=33%	9341/2219/79602/9373/3799/3151/4853/2519/6374/164/23765/9646/11334/5062/92140/79626/55207/10875/6280/10527/920/6283/201626/9097/6814/10935/112936/3717/8349/9111/6503/80231/3001/29883/1051/1234/51744/9261/8339/9466/54941/5734/6036/4332/26060/6197/10955/338339/728/81622/1387/8976/6041/115361/3133/6375/219972/6672/10221/23601/57162/56829/7099/58191/8876/23569/8346/2919/7056/3656/151636/255520/85236/…
GO:0051707	BP	GO:0051707	response to other organism	467	0.375936	1.23911	0.00168435	0.0240674	0.019503	2919	tags=50%, list=39%, signal=33%	9341/2219/79602/9373/3799/3151/4853/2519/6374/164/23765/9646/11334/5062/92140/79626/55207/10875/6280/10527/920/6283/201626/9097/6814/10935/112936/3717/8349/9111/6503/80231/3001/29883/1051/1234/51744/9261/8339/9466/54941/5734/6036/4332/26060/6197/10955/338339/728/81622/1387/8976/6041/115361/3133/6375/219972/6672/10221/23601/57162/56829/7099/58191/8876/23569/8346/2919/7056/3656/151636/255520/85236/…
GO:0010256	BP	GO:0010256	endomembrane system organization	159	0.429311	1.37816	0.00170275	0.0242535	0.0196537	1529	tags=35%, list=20%, signal=28%	10972/64083/25923/10890/56851/5007/163590/55207/6280/23592/7251/84376/10959/8766/64225/55048/80124/9342/79156/9525/8560/55204/55361/8976/79720/400/8266/222068/57403/1861/137886/149371/81555/57132/64145/23204/55161/83548/356/55300/8436/8411/3998/9697/128866/150368/84272/84327/5578/55654/30845/10254/388552/7732/8674
GO:0010608	BP	GO:0010608	posttranscriptional regulation of gene expression	154	0.4232	1.35678	0.00173957	0.024622	0.0199524	2558	tags=48%, list=34%, signal=32%	6659/9939/149986/1979/23264/28958/9967/85451/5997/201626/5433/11051/8087/1975/192670/10959/25929/29883/1719/678/9261/136319/23173/6197/54931/64215/9931/10605/11236/6146/6041/55802/11044/26995/8994/5813/7186/116496/144233/83667/1965/84872/7555/6059/5036/5578/10289/56648/23424/602/4086/7124/84541/54915/7073/3673/6023/1938/27161/167227/83666/10949/3184/4076/10767/677/9148/63899/3658/400961/9811/5557…
GO:0043604	BP	GO:0043604	amide biosynthetic process	216	0.408951	1.32215	0.00173957	0.024622	0.0199524	2200	tags=40%, list=29%, signal=29%	6659/9939/5166/149986/1979/65080/6166/64965/64975/55699/4677/28958/9334/85451/57470/8661/5997/201626/5433/8087/1975/1967/6232/192670/10959/25929/1050/29883/84273/1719/678/136319/6235/256435/1964/23173/5125/6197/54931/8560/64215/10605/11236/6146/11222/55802/11044/140801/26995/5813/9801/116496/83667/1965/64928/7903/56919/57505/201562/7555/6059/5036/54948/10289/56648/602/7124/6168/10056/84541/54915/…
GO:0015293	MF	GO:0015293	symporter activity	52	-0.328938	-1.56024	0.0017681	0.0249474	0.020216	1940	tags=42%, list=26%, signal=32%	347051/11254/84068/6531/64116/10050/6554/6527/113655/6528/9154/114134/6512/120103/6538/10991/6555/6536/1497/6505/140679/6535
GO:1903532	BP	GO:1903532	positive regulation of secretion by cell	107	0.455885	1.43692	0.00177816	0.025011	0.0202676	2174	tags=41%, list=29%, signal=30%	6659/10972/64083/3799/164/5007/7251/51768/3717/8660/3689/5321/51762/8723/5868/9525/55204/7099/23607/5028/654/79971/9545/2150/3553/5581/55450/5874/3625/2695/2850/5019/6558/952/5781/8027/51083/57126/3952/3458/338442/114131/23410/552
GO:0008287	CC	GO:0008287	protein serine/threonine phosphatase complex	18	0.654011	1.69384	0.00179007	0.025022	0.0202765	1382	tags=50%, list=18%, signal=41%	5514/84687/5525/5509/5501/5500/5534/5527/79660
GO:1903293	CC	GO:1903293	phosphatase complex	18	0.654011	1.69384	0.00179007	0.025022	0.0202765	1382	tags=50%, list=18%, signal=41%	5514/84687/5525/5509/5501/5500/5534/5527/79660
GO:0008157	MF	GO:0008157	protein phosphatase 1 binding	14	0.694348	1.70369	0.00181506	0.0252928	0.020496	1382	tags=57%, list=18%, signal=47%	988/84687/11215/5509/5501/3784/2241/79660
GO:0062207	BP	GO:0062207	regulation of pattern recognition receptor signaling pathway	25	0.603285	1.66583	0.00182145	0.0253036	0.0205047	1626	tags=60%, list=22%, signal=47%	5170/80231/54941/26060/3304/57162/7099/57590/11213/26057/3662/2150/26007/85364/9258
GO:0042088	BP	GO:0042088	T-helper 1 type immune response	14	0.693669	1.70202	0.00183629	0.0254312	0.0206081	1758	tags=71%, list=23%, signal=55%	729230/5321/9466/6375/7099/3553/5971/602/51561/246778
GO:0022824	MF	GO:0022824	transmitter-gated ion channel activity	17	-0.547611	-2.06473	0.00185146	0.0254845	0.0206513	1711	tags=65%, list=23%, signal=50%	57053/2560/2899/1143/2185/1137/2904/1142/1141/1134/2905
GO:0022835	MF	GO:0022835	transmitter-gated channel activity	17	-0.547611	-2.06473	0.00185146	0.0254845	0.0206513	1711	tags=65%, list=23%, signal=50%	57053/2560/2899/1143/2185/1137/2904/1142/1141/1134/2905
GO:0006893	BP	GO:0006893	Golgi to plasma membrane transport	24	0.606811	1.66247	0.00187175	0.0256852	0.0208139	1360	tags=50%, list=18%, signal=41%	9341/64083/10890/80262/10791/55204/11031/23233/149371/55770/28952/6844
GO:0035578	CC	GO:0035578	azurophil granule lumen	24	0.60623	1.66088	0.00189115	0.0258725	0.0209657	2159	tags=67%, list=29%, signal=48%	23197/2517/5834/2519/114790/58485/175/6036/4332/8804/5036/2760/11240/387263/2512/55860
GO:0061695	CC	GO:0061695	transferase complex, transferring phosphorus-containing groups	71	0.48016	1.47265	0.00191884	0.0261718	0.0212083	2508	tags=58%, list=33%, signal=39%	10714/91/2960/9646/5430/51719/5433/1164/5432/1025/54108/140775/8851/8408/1032/23168/138474/6874/10629/5565/83667/58490/2961/27097/5439/260434/55197/5558/93/221823/5634/6023/9021/3667/51616/5435/901/85417/51755/79871/221830
GO:1903037	BP	GO:1903037	regulation of leukocyte cell-cell adhesion	100	0.463717	1.45811	0.00194436	0.0263337	0.0213394	2241	tags=43%, list=30%, signal=31%	6659/54440/57178/79626/10875/920/57045/80762/729230/3689/9435/64115/1051/9466/3133/6375/57162/648/8876/55824/81704/30009/3553/27242/8915/6541/5465/921/7124/23308/51561/2526/2625/3127/399/11006/5781/30835/3952/3458/3575/375056/3118
GO:0031330	BP	GO:0031330	negative regulation of cellular catabolic process	76	0.46948	1.45005	0.00194826	0.0263337	0.0213394	2382	tags=53%, list=32%, signal=36%	26073/3607/9682/6599/9967/8925/9097/51684/221937/1611/140775/10670/9261/10605/11044/7186/80011/57103/23049/9860/128866/1471/79031/9827/1676/66036/258010/9683/6048/440503/9704/27074/3952/80772/819/10949/3184/28996/7471/4983
GO:0001933	BP	GO:0001933	negative regulation of protein phosphorylation	96	0.459525	1.44282	0.00194436	0.0263337	0.0213394	2106	tags=43%, list=28%, signal=31%	7532/2776/26524/1399/54386/25937/11261/5062/4298/10527/5997/7251/10019/10959/1050/5170/140775/801/1032/1843/1848/57493/10221/11137/116496/11213/11329/5925/3553/84327/199731/260434/55450/7320/200734/9770/57761/11006/9021/3458/581
GO:0035577	CC	GO:0035577	azurophil granule membrane	23	0.60168	1.64165	0.00197081	0.0263339	0.0213396	2498	tags=78%, list=33%, signal=52%	5660/10970/54918/9342/353189/3920/8876/3136/2683/9545/1088/2040/23200/150372/4680/401258/719/11010
GO:0050714	BP	GO:0050714	positive regulation of protein secretion	46	0.528419	1.55249	0.00197799	0.0263339	0.0213396	2164	tags=50%, list=29%, signal=36%	6659/10972/64083/3799/5007/51768/3717/8660/55204/7099/23607/654/79971/2150/5581/55450/2695/2850/5019/952/338442/114131/23410
GO:0035966	BP	GO:0035966	response to topologically incorrect protein	46	0.528318	1.5522	0.00197799	0.0263339	0.0213396	1367	tags=48%, list=18%, signal=39%	23197/3308/9695/92552/23376/4189/51768/23753/10959/64764/51182/3304/3338/1861/6782/1965/55161/23456/51283/153222/11080/3305
GO:0034504	BP	GO:0034504	protein localization to nucleus	85	0.470217	1.46287	0.00198338	0.0263339	0.0213396	2254	tags=46%, list=30%, signal=33%	55746/10526/5514/26524/25937/11261/163590/10527/23212/9679/51684/10628/3717/3839/26060/51569/6672/1861/23607/6950/83667/151636/5534/5903/29107/29969/26953/602/51341/201163/9258/56957/11006/23511/3952/4193/3458/83666/999
GO:0050778	BP	GO:0050778	positive regulation of immune response	152	0.427963	1.37197	0.00197942	0.0263339	0.0213396	2915	tags=57%, list=39%, signal=35%	2219/54440/1399/164/5062/920/1967/729230/9111/3689/80231/5321/9466/8723/4332/26060/728/1387/3133/6375/7099/54537/3136/7186/30009/2150/3553/11118/29760/117157/27242/5906/8915/9868/28526/85364/5581/7124/121665/23308/51561/55122/911/2625/163486/150372/952/11006/973/57126/93978/7855/3458/581/83666/84787/23529/28385/28473/2359/28638/719/5788/284293/28412/28639/10614/28468/28448/28408/28449/28454/3493/…
GO:0032269	BP	GO:0032269	negative regulation of cellular protein metabolic process	308	0.389085	1.26997	0.00197942	0.0263339	0.0213396	2558	tags=45%, list=34%, signal=31%	6659/7532/1473/2776/10972/9373/1979/261726/26524/1399/54552/54386/4302/25937/6497/11261/9682/6599/5062/85451/4298/10527/84687/23376/5997/7251/201626/9097/5433/51684/5037/10935/8087/10019/192670/10959/1050/5170/140775/29883/801/1719/678/1032/259282/1843/6197/5273/1848/3304/64215/57493/11236/6830/55802/11044/10221/55170/11137/8434/5813/116496/83667/1965/151636/80011/23204/11213/11329/5925/9860/3397…
GO:0002831	BP	GO:0002831	regulation of response to biotic stimulus	84	0.47167	1.46616	0.00202045	0.0265908	0.0215478	2042	tags=49%, list=27%, signal=36%	2219/164/5062/10875/9111/80231/29883/54941/4332/26060/1387/3133/10221/7099/151636/255520/57103/654/11213/26057/5272/2150/5578/117157/26007/23328/163702/9868/85364/200316/51561/55122/23208/9683/246778/4064/23005/79102/5781/93978/3952
GO:0000375	BP	GO:0000375	RNA splicing, via transesterification reactions	85	0.469961	1.46207	0.00202045	0.0265908	0.0215478	1548	tags=40%, list=21%, signal=32%	988/9939/84844/51639/24148/27238/27258/4236/11193/10189/153527/10946/83443/9967/7737/8087/10291/57703/83989/25929/55702/10569/8175/55094/10421/51634/10929/10285/6427/84872/84950/9716/8559/51341
GO:0010941	BP	GO:0010941	regulation of cell death	457	0.375519	1.23749	0.00201642	0.0265908	0.0215478	2375	tags=37%, list=32%, signal=27%	155038/6659/90441/5166/64083/5514/26524/51588/4335/292/23520/4853/192286/11261/9682/56005/255488/57118/5062/92140/79626/6280/3622/23376/84674/201626/2632/10628/10935/79366/26156/51768/3717/663/23753/8660/3689/192670/5170/3001/8535/388/8851/5326/84273/4043/1051/1032/4332/1843/6197/79156/10955/9525/728/1848/51569/9240/3304/6672/23601/29844/57162/648/7336/389856/7099/10105/8876/6950/7186/285237/2308…
GO:0006888	BP	GO:0006888	endoplasmic reticulum to Golgi vesicle-mediated transport	34	0.558588	1.58793	0.00203848	0.0267498	0.0216766	2297	tags=62%, list=31%, signal=43%	10972/56681/58485/10959/10597/64764/10427/11236/222068/10802/81555/83548/3998/64693/84272/123720/1314/10960/643854/375056/2619
GO:0051253	BP	GO:0051253	negative regulation of RNA metabolic process	461	0.374151	1.23294	0.00209041	0.0273516	0.0221642	2272	tags=37%, list=30%, signal=27%	84858/3006/3607/51588/4335/57621/4853/25937/6497/9682/9541/9646/388585/25920/92140/9967/56160/51592/59348/6996/57727/23186/7251/5195/51684/55837/10628/221937/1611/11007/56254/430/1025/1050/8535/10365/29883/8851/28986/163126/1051/8553/9261/81606/22882/6722/7528/1387/57616/8932/23168/80110/10605/1810/11044/6375/6672/55170/8994/2120/51274/648/5813/7186/144233/4783/2308/6427/64426/1958/168451/4664/35…
GO:0032809	CC	GO:0032809	neuronal cell body membrane	12	-0.648795	-2.11177	0.0021439	0.0279702	0.0226655	2547	tags=92%, list=34%, signal=61%	3745/9498/9312/3746/3208/6531/3751/7070/3749/3748/5967
GO:0006890	BP	GO:0006890	retrograde vesicle-mediated transport, Golgi to endoplasmic reticulum	12	0.700963	1.66777	0.00215193	0.0279937	0.0226846	2077	tags=92%, list=28%, signal=66%	10972/64083/377/55204/84084/83548/1314/150786/7405/10960/10749
GO:0005795	CC	GO:0005795	Golgi stack	43	0.529531	1.54992	0.00216857	0.0281289	0.0227942	1618	tags=40%, list=22%, signal=31%	27333/64083/9334/2589/64131/23011/10959/79571/80124/55204/11313/22856/2683/83548/2526/55454/5874
GO:0140640	MF	GO:0140640	catalytic activity, acting on a nucleic acid	142	0.429019	1.37243	0.0022754	0.0294298	0.0238483	2566	tags=48%, list=34%, signal=32%	117246/10714/55699/4175/4677/57470/6996/5430/201626/5433/27301/22803/5432/10569/54108/29883/23070/114049/6036/55794/64216/54931/9931/84464/6041/84181/51493/345630/144233/54512/56919/57505/81627/375748/9716/5439/10248/9412/8458/10056/57570/79725/9683/9044/81890/9704/6023/9836/9879/55520/27161/7153/10556/5928/167227/54482/2021/2186/5435/5983/221078/83594/63899/131870/23357/221830/87178/1773
GO:0010942	BP	GO:0010942	positive regulation of cell death	165	0.419983	1.3499	0.00234939	0.0302998	0.0245533	2268	tags=40%, list=30%, signal=29%	6659/90441/26524/51588/4853/57118/5062/6280/10628/3717/3689/3001/388/8851/5326/4332/1843/79156/10955/1848/9240/29844/389856/7099/7186/285237/2308/1965/64426/1958/2683/57103/51776/356/133746/50486/10912/2150/3579/9026/10962/8915/138065/5133/7124/340485/201163/51741/3625/1676/51118/23087/9770/4318/7153/51083/8462/3952/1522/3458/581/338442/3169/2021/665/4824
GO:0016052	BP	GO:0016052	carbohydrate catabolic process	47	0.513462	1.51208	0.00238998	0.0304891	0.0247067	1680	tags=43%, list=22%, signal=33%	5223/3607/5834/441531/80201/221937/3099/55526/5509/4668/130589/5500/57103/26007/79660/5465/2760/51341/2526/8972
GO:1903050	BP	GO:1903050	regulation of proteolysis involved in cellular protein catabolic process	64	0.494347	1.50089	0.0023731	0.0304891	0.0247067	2433	tags=59%, list=32%, signal=41%	6599/255488/23376/9097/51684/1050/29978/3304/54467/9978/11236/10221/79699/7336/80011/51343/27351/28952/79031/116224/9781/258010/9683/160418/57761/25898/27074/4193/819/64110/10444/369/28996/7471/93974/4983/9532/166979
GO:0140014	BP	GO:0140014	mitotic nuclear division	85	0.467021	1.45292	0.00239117	0.0304891	0.0247067	1456	tags=34%, list=19%, signal=28%	26073/10726/148479/9918/246184/84687/23212/9371/8766/10735/1843/9525/440145/23244/3304/23047/11044/54908/8697/137886/57132/23137/5925/23172/29781/3553/128866/9184/151246
GO:0051301	BP	GO:0051301	cell division	186	0.412287	1.33126	0.00238639	0.0304891	0.0247067	2148	tags=39%, list=29%, signal=29%	26073/1069/10726/26524/148479/10890/55920/25937/54069/5899/9918/23276/55207/246184/3622/7251/10628/9371/1164/8766/22919/388/801/678/81606/6990/10735/9525/23244/23047/8976/5501/54902/54908/84440/648/5500/23607/8697/163859/136647/57132/23137/51343/5925/23172/3553/128866/2773/9184/151246/57542/55752/5581/81928/5898/201163/11021/89958/11078/7073/7039/84612/54801/7405/4674/2248/81929/7153/8658/80258/1…
GO:0032103	BP	GO:0032103	positive regulation of response to external stimulus	123	0.437178	1.39194	0.00242339	0.0308126	0.0249689	2181	tags=42%, list=29%, signal=31%	2219/164/23765/57118/5062/9943/6280/6283/3717/729230/9111/1050/80231/1051/5734/158747/8723/4332/728/1387/3133/6375/7099/7056/51284/654/26057/64805/79647/1230/2150/3553/3579/5578/117157/3576/23328/9868/85364/7124/51561/55122/23075/3627/4064/3673/56670/93978/3570/3458/1435/83666
GO:0006367	BP	GO:0006367	transcription initiation from RNA polymerase II promoter	24	0.600352	1.64478	0.00243654	0.0308925	0.0250336	1185	tags=50%, list=16%, signal=42%	2960/9969/5433/1025/6722/138474/6874/1810/10629/29079/9439/2961
GO:0006910	BP	GO:0006910	phagocytosis, recognition	33	0.554757	1.56939	0.00250342	0.0314745	0.0255053	3154	tags=82%, list=42%, signal=48%	2219/5806/28526/28385/28473/28638/28412/28639/28468/28448/28408/28449/28454/3493/28466/28445/28455/28388/28414/3495/3501/28432/28410/28447/28458/28423/722
GO:0042101	CC	GO:0042101	T cell receptor complex	92	0.460894	1.44388	0.00249738	0.0314745	0.0255053	3319	tags=78%, list=44%, signal=44%	920/54518/6967/28526/6982/6983/926/28576/6978/28666/28664/28562/28559/28586/28670/28692/28517/28678/28518/28755/28662/6974/28671/28614/28676/28673/28672/28638/28669/6977/28690/28657/28639/28574/28653/28582/28674/28619/28516/28685/28620/28573/28691/28612/28683/28602/28693/28606/28580/28688/28661/28667/28642/28611/28564/28595/6956/28569/28558/28603/28617/28680/28568/28665/28600/28563/28648/28658/28…
GO:0002252	BP	GO:0002252	immune effector process	193	0.410892	1.3275	0.00249738	0.0314745	0.0255053	2840	tags=53%, list=38%, signal=34%	2219/54440/3799/4853/164/11334/55207/10875/6814/4189/80762/729230/9111/3689/5170/54518/51744/9466/5734/8723/26060/55361/3251/6830/3133/6375/7099/54537/3136/7186/11213/30009/26057/3662/5272/2150/3553/11118/5806/2241/117157/5906/6844/8915/5971/602/28526/161882/5581/7124/51561/23075/911/8993/1178/2625/1880/246778/4064/163486/3127/11006/8482/182/56670/57126/3570/3952/7855/5730/3458/3575/84787/23529/2…
GO:0016571	BP	GO:0016571	histone methylation	46	0.523799	1.53892	0.00258079	0.0323569	0.0262203	2381	tags=57%, list=32%, signal=39%	3006/4302/9682/9646/6018/56254/80854/1387/23168/84444/6830/55170/11137/345630/90780/63925/26147/11091/11108/2625/9869/84787/80312/5929/4524/54554
GO:1902105	BP	GO:1902105	regulation of leukocyte differentiation	86	0.461294	1.43614	0.00261622	0.03271	0.0265064	2540	tags=52%, list=34%, signal=35%	6659/54440/4853/9935/57178/10875/920/80762/729230/64115/678/1051/10221/7099/8876/30009/914/3662/5925/1230/5578/6655/161882/7124/51561/8993/2625/246778/9770/150372/399/7107/11006/9760/133522/3458/1435/3575/5788/677/760/3111/6988/57630/84959
GO:0031349	BP	GO:0031349	positive regulation of defense response	71	0.475412	1.45808	0.00262675	0.0327506	0.0265394	2181	tags=45%, list=29%, signal=32%	2219/164/23765/5062/6280/6283/3717/729230/9111/1050/80231/1051/5734/8723/4332/1387/3133/7099/51284/2150/3553/117157/9868/85364/7124/51561/55122/3673/56670/93978/3458/83666
GO:0002366	BP	GO:0002366	leukocyte activation involved in immune response	94	0.451688	1.41679	0.00264802	0.0329247	0.0266804	2232	tags=46%, list=30%, signal=33%	4853/164/10875/6814/80762/729230/9111/3689/5170/54518/51744/9466/5734/8723/55361/6830/7099/54537/30009/3662/2150/2241/117157/6844/5971/602/161882/5581/51561/23075/911/8993/2625/1880/246778/4064/56670/57126/3570/5730/3458/84787/23529
GO:0006473	BP	GO:0006473	protein acetylation	56	0.500492	1.50717	0.00267477	0.0331656	0.0268757	1790	tags=46%, list=24%, signal=36%	6659/9329/51230/26122/54386/8520/55257/79903/57609/84779/93624/1387/138474/1810/10629/648/2308/90780/23137/3662/27097/3553/11091/201163/2625/9252
GO:0007005	BP	GO:0007005	mitochondrion organization	137	0.429668	1.37241	0.00268237	0.0331686	0.026878	2390	tags=48%, list=32%, signal=33%	26073/3308/58480/64083/4694/54471/292/10981/192286/28958/55288/10935/3954/1050/801/8408/3099/23766/55102/10989/9804/54902/55170/644096/4719/54927/10105/7386/83667/57103/135154/3998/26100/9026/10962/493856/643246/3305/9140/9868/25994/9530/84275/1352/100287932/5898/201163/100130097/90624/139322/100303755/10953/90639/4318/6687/54708/7855/90871/581/665/28978/55669/66008/26517/93974/29103
GO:0031396	BP	GO:0031396	regulation of protein ubiquitination	65	0.491297	1.49417	0.00270126	0.0333106	0.0269931	2470	tags=58%, list=33%, signal=40%	6659/9373/54552/11261/9646/91947/56160/23376/254170/56254/80762/9111/1025/3304/9978/57162/648/151636/51343/339745/59343/57561/23328/8915/5581/9683/57761/83932/25898/819/6478/85453/54165/9532/27085/166979/55208/378708
GO:0002718	BP	GO:0002718	regulation of cytokine production involved in immune response	30	0.560706	1.57407	0.00273273	0.0335151	0.0271588	2049	tags=60%, list=27%, signal=44%	54440/729230/3133/6375/7099/7186/11213/30009/2150/3553/8915/7124/1178/2625/163486/11006/8482/7855
GO:0051168	BP	GO:0051168	nuclear export	46	0.523018	1.53663	0.00273149	0.0335151	0.0271588	1405	tags=41%, list=19%, signal=34%	55746/84946/10189/23039/11261/84248/23212/5433/643136/6830/6672/64328/23049/6059/27351/29107/3553/23381/55341
GO:0001649	BP	GO:0001649	osteoblast differentiation	76	0.464779	1.43554	0.00276465	0.0338144	0.0274014	2203	tags=38%, list=29%, signal=27%	10189/25937/6497/23376/57045/51684/26156/57665/1050/1051/8321/8994/23601/654/25805/4086/7124/51741/79697/3726/93/9770/8482/9260/182/3570/51232/374/2201
GO:1900181	BP	GO:1900181	negative regulation of protein localization to nucleus	11	0.706823	1.64144	0.0027821	0.0339034	0.0274735	1906	tags=82%, list=25%, signal=61%	26524/11261/51684/51569/29969/201163/9258/56957/11006
GO:0016458	BP	GO:0016458	gene silencing	56	0.499575	1.50441	0.00278699	0.0339034	0.0274735	1983	tags=46%, list=26%, signal=34%	23264/8355/8352/8087/83989/23347/192670/29883/8968/8932/9931/8350/8994/3784/144233/84872/8356/8358/3005/4086/7124/8354/7073/6023/9869/27161
GO:0006612	BP	GO:0006612	protein targeting to membrane	50	0.514445	1.52743	0.00280114	0.0339837	0.0275385	1460	tags=44%, list=19%, signal=36%	54471/11261/55625/6745/3689/8851/83955/55048/51762/11231/9344/6747/79720/342538/23204/9697/128866/51201/9747/64108/84243/2040
GO:0002573	BP	GO:0002573	myeloid leukocyte differentiation	60	0.505796	1.52737	0.00283299	0.0342776	0.0277767	2540	tags=57%, list=34%, signal=38%	4853/9935/920/80762/1050/1051/10221/7099/3662/5925/1230/2150/5578/5971/161882/7124/51561/3726/2625/1880/10100/9770/7107/11006/4318/133522/3458/1435/375387/677/760/3658/6988/84959
GO:2000058	BP	GO:2000058	regulation of ubiquitin-dependent protein catabolic process	53	0.501037	1.50145	0.00287342	0.0345809	0.0280225	2433	tags=60%, list=32%, signal=41%	6599/255488/23376/9097/51684/1050/29978/3304/54467/9978/11236/10221/79699/7336/51343/27351/28952/79031/116224/9781/258010/9683/57761/25898/4193/819/64110/10444/369/28996/7471/166979
GO:0032868	BP	GO:0032868	response to insulin	92	0.458923	1.4377	0.00286736	0.0345809	0.0280225	2066	tags=43%, list=27%, signal=32%	7532/5166/2806/1979/10890/6599/57727/55625/4218/23433/6814/64710/8396/8660/5170/94056/51762/26060/201475/11031/3784/2308/83667/1958/25948/3553/84327/2241/6844/55667/5465/84275/3625/57761/5781/5140/9021/51083/3952/3667
GO:0048730	BP	GO:0048730	epidermis morphogenesis	15	-0.573618	-2.09982	0.00295724	0.0354947	0.028763	1203	tags=40%, list=16%, signal=34%	94234/147183/92344/2304/596/2736
GO:0044255	BP	GO:0044255	cellular lipid metabolic process	283	0.388476	1.26642	0.00297835	0.0356531	0.0288914	2224	tags=35%, list=30%, signal=26%	5660/79602/5166/9373/266971/2517/3992/57217/216/10654/11261/6400/9334/36/1892/22845/79887/54965/8879/8396/57515/57665/8660/5321/154141/2531/23446/256435/51097/10955/84002/51495/8560/4668/55361/55500/11313/168455/64781/116236/29785/11160/5565/113612/83667/79575/84869/7903/23049/128/55300/201562/253430/3632/55529/3553/9249/3612/81537/10901/403313/157506/5465/139189/2760/54928/5742/340485/66036/2695…
GO:0051348	BP	GO:0051348	negative regulation of transferase activity	73	0.478088	1.46966	0.00299631	0.035773	0.0289885	1339	tags=38%, list=18%, signal=32%	7532/2776/26524/25937/11261/5062/4298/10527/5997/7251/10935/8396/8660/10019/1050/5170/140775/5525/1032/1843/57493/10221/151636/11213/11329/5925/3553/260434
GO:1905477	BP	GO:1905477	positive regulation of protein localization to membrane	37	0.540358	1.55498	0.00301361	0.0358843	0.0290787	1516	tags=38%, list=20%, signal=30%	3799/54471/11261/84687/3689/8766/5170/8851/51201/9747/5780/2040/5581/7124
GO:0031902	CC	GO:0031902	late endosome membrane	47	0.509861	1.50148	0.00302981	0.035982	0.0291579	2363	tags=57%, list=31%, signal=40%	55207/7251/389541/388/9741/55048/11342/114885/285195/9525/55745/79720/3920/57132/1183/55529/27072/128866/24141/7782/5874/3127/114883/27074/55686/10410/8649
GO:0045005	BP	GO:0045005	DNA-dependent DNA replication maintenance of fidelity	10	0.734807	1.6694	0.00307133	0.0361611	0.029303	743	tags=60%, list=10%, signal=54%	10189/64710/1025/55159/259282/29980
GO:0000313	CC	GO:0000313	organellar ribosome	16	0.651631	1.65395	0.0030931	0.0361611	0.029303	1234	tags=62%, list=16%, signal=52%	65080/64965/64975/116541/54534/11222/9801/55173/64928/54948
GO:0005761	CC	GO:0005761	mitochondrial ribosome	16	0.651631	1.65395	0.0030931	0.0361611	0.029303	1234	tags=62%, list=16%, signal=52%	65080/64965/64975/116541/54534/11222/9801/55173/64928/54948
GO:0000045	BP	GO:0000045	autophagosome assembly	32	0.55784	1.57262	0.00309267	0.0361611	0.029303	1407	tags=47%, list=19%, signal=38%	23673/5899/8396/140775/8408/23766/55102/5868/23241/29978/137886/26100/128866/643246/9140
GO:1905037	BP	GO:1905037	autophagosome organization	32	0.55784	1.57262	0.00309267	0.0361611	0.029303	1407	tags=47%, list=19%, signal=38%	23673/5899/8396/140775/8408/23766/55102/5868/23241/29978/137886/26100/128866/643246/9140
GO:0035091	MF	GO:0035091	phosphatidylinositol binding	81	0.46395	1.4396	0.00306152	0.0361611	0.029303	2004	tags=44%, list=27%, signal=33%	64083/5007/3622/401548/9265/5321/65977/55102/8723/5306/26060/79156/115548/55204/79685/3784/3709/149371/57590/116984/8411/92017/26100/3759/9026/654817/10254/91404/11021/399979/23161/163486/8416/219931/8027/57649
GO:0050729	BP	GO:0050729	positive regulation of inflammatory response	41	0.535616	1.55958	0.00311141	0.0362672	0.029389	2104	tags=46%, list=28%, signal=34%	23765/6280/6283/3717/729230/9111/1050/1051/5734/8723/3133/7099/51284/3553/7124/51561/3673/56670/3458
GO:0008270	MF	GO:0008270	zinc ion binding	263	0.393384	1.28204	0.00312634	0.0362672	0.029389	2407	tags=41%, list=32%, signal=29%	90441/84844/23140/51588/11193/57178/6497/153527/55148/9682/10946/201292/51592/6280/920/26001/6283/27301/4012/93624/6232/10569/57534/8175/55954/57798/54941/6235/7988/9031/1387/10427/7570/9978/11236/5193/79685/648/219654/1362/7186/197131/10802/57590/1958/64145/51734/57505/9975/128/6045/23081/10299/7555/8411/285672/22921/57215/55662/57459/5578/81602/5465/57688/85364/200316/8458/7732/80012/2649/8993/…
GO:0098542	BP	GO:0098542	defense response to other organism	331	0.382357	1.25004	0.00312634	0.0362672	0.029389	2747	tags=49%, list=37%, signal=33%	9341/2219/3799/4853/164/23765/11334/5062/79626/55207/10875/6280/10527/920/6283/201626/9097/6814/112936/3717/8349/9111/6503/80231/29883/1051/51744/8339/9466/54941/6036/4332/26060/10955/338339/728/81622/1387/6041/115361/3133/6375/219972/6672/23601/56829/7099/58191/8876/23569/8346/151636/255520/85236/51284/10695/54512/51734/356/135154/11213/55647/26057/3662/26100/5272/2150/8343/5806/2241/260434/1171…
GO:1903039	BP	GO:1903039	positive regulation of leukocyte cell-cell adhesion	74	0.477517	1.47028	0.00314204	0.0363556	0.0294606	2241	tags=43%, list=30%, signal=31%	6659/54440/57178/920/729230/3689/9435/64115/9466/3133/6375/648/8876/81704/3553/8915/6541/921/7124/23308/51561/2526/2625/3127/399/11006/5781/30835/3952/3458/3575/3118
GO:0002708	BP	GO:0002708	positive regulation of lymphocyte mediated immunity	30	0.558706	1.56846	0.00315315	0.0363906	0.029489	2369	tags=63%, list=31%, signal=44%	54440/164/3133/6375/54537/3136/7186/30009/3553/117157/7124/51561/911/2625/163486/7855/84787/23529/5788
GO:0043130	MF	GO:0043130	ubiquitin binding	20	0.615899	1.63213	0.00318302	0.0366414	0.0296922	2065	tags=70%, list=27%, signal=51%	23197/9373/7251/1164/137886/26043/9184/10254/9683/83932/8027/7153/199990/4193
GO:0019058	BP	GO:0019058	viral life cycle	99	0.442511	1.39049	0.00320354	0.0367835	0.0298074	1995	tags=42%, list=27%, signal=32%	2219/55207/920/7251/201626/64710/3839/29883/1234/55048/5868/5125/9525/51495/3304/79720/6041/23601/56829/57132/8411/128866/5806/3576/6404/5465/2040/200316/6590/7124/23087/9683/9830/3673/9869/219931/3690/7405/30835/10475/27074/7153
GO:0002251	BP	GO:0002251	organ or tissue specific immune response	17	0.639056	1.63724	0.00324619	0.0369067	0.0299072	2103	tags=65%, list=28%, signal=47%	8349/8339/6036/6375/8346/85236/8343/163702/56957/3570/1669
GO:0070821	CC	GO:0070821	tertiary granule membrane	29	0.577739	1.61805	0.00324298	0.0369067	0.0299072	2023	tags=62%, list=27%, signal=46%	138050/3689/4893/338339/5912/23601/22918/1088/4973/2040/2204/8778/23218/199675/8972/258010/84418/57126
GO:0034987	MF	GO:0034987	immunoglobulin receptor binding	29	0.577705	1.61795	0.00324298	0.0369067	0.0299072	3048	tags=86%, list=41%, signal=51%	28526/3512/28385/28473/28638/28412/28639/28468/28448/28408/28449/28454/3493/28466/28445/28455/28388/28414/3495/3501/28432/28410/28447/28458/28423
GO:0098813	BP	GO:0098813	nuclear chromosome segregation	78	0.480828	1.48771	0.00324707	0.0369067	0.0299072	1721	tags=37%, list=23%, signal=29%	10726/148479/55920/9918/246184/23212/192670/8766/10735/1843/9525/55166/23244/23047/84464/11044/54908/8697/57132/23137/5925/23172/29781/128866/9184/151246/7320/55706/7283
GO:0031491	MF	GO:0031491	nucleosome binding	23	0.590606	1.61143	0.00325863	0.0369448	0.0299381	2071	tags=70%, list=28%, signal=51%	3006/3151/3007/4302/6599/79366/10473/8932/6830/79685/3021/57459/3005/3024/3008/5928
GO:0031069	BP	GO:0031069	hair follicle morphogenesis	14	-0.599933	-2.13677	0.00331899	0.0375346	0.030416	1203	tags=43%, list=16%, signal=36%	94234/147183/92344/2304/596/2736
GO:0005604	CC	GO:0005604	basement membrane	40	-0.358792	-1.77087	0.00336192	0.0379045	0.0307158	1303	tags=40%, list=17%, signal=33%	2192/80144/341640/401138/8573/83872/22854/3911/3912/9423/667/1308/340267/3918/1289/3909
GO:0002706	BP	GO:0002706	regulation of lymphocyte mediated immunity	47	0.508349	1.49702	0.00336854	0.0379045	0.0307158	2232	tags=57%, list=30%, signal=41%	54440/164/80762/729230/9466/6830/3133/6375/54537/3136/7186/30009/5272/3553/117157/7124/51561/911/1178/2625/163486/11006/3952/7855/3575/84787/23529
GO:0062208	BP	GO:0062208	positive regulation of pattern recognition receptor signaling pathway	11	0.699362	1.62411	0.00340528	0.0382224	0.0309733	1626	tags=82%, list=22%, signal=64%	80231/3304/57162/7099/57590/26057/2150/85364/9258
GO:2000401	BP	GO:2000401	regulation of lymphocyte migration	17	0.636362	1.63034	0.00349119	0.0390891	0.0316757	2189	tags=76%, list=29%, signal=54%	1399/9943/729230/9466/8976/6375/81704/4478/23143/11240/3627/6793/375056
GO:0000775	CC	GO:0000775	chromosome, centromeric region	59	0.495616	1.49911	0.00350484	0.0391446	0.0317207	1995	tags=46%, list=27%, signal=34%	55746/55920/1059/54069/9682/9918/1051/5525/259282/6990/10735/134492/9031/55166/23244/23047/5501/54908/23137/5527/23219/9184/151246/9770/7405/81929/7153
GO:0001708	BP	GO:0001708	cell fate specification	44	-0.344852	-1.72803	0.00352202	0.0392391	0.0317972	1697	tags=39%, list=23%, signal=30%	6657/6913/429/22943/54738/167826/10736/6656/5457/5076/4838/3236/347853/8829/3207/6423/2736
GO:1904315	MF	GO:1904315	transmitter-gated ion channel activity involved in regulation of postsynaptic membrane potential	13	-0.622597	-2.11202	0.0035543	0.039501	0.0320095	1711	tags=69%, list=23%, signal=54%	57053/2560/2899/1143/1137/1142/1141/1134/2905
GO:0006903	BP	GO:0006903	vesicle targeting	11	0.698732	1.62265	0.00358333	0.0395049	0.0320127	972	tags=64%, list=13%, signal=55%	10972/56681/11261/10959/9342/26286/23233
GO:0060968	BP	GO:0060968	regulation of gene silencing	24	0.591274	1.61991	0.00360605	0.0395049	0.0320127	1983	tags=67%, list=26%, signal=49%	8355/8352/8087/8968/8350/8994/144233/84872/8356/8358/7124/8354/7073/6023/9869/27161
GO:0008047	MF	GO:0008047	enzyme activator activity	37	0.535916	1.5422	0.00358221	0.0395049	0.0320127	1499	tags=41%, list=20%, signal=33%	5660/9329/9373/5170/801/84464/400/55802/2919/151636/135154/2760/654817/100507055/5581
GO:0007034	BP	GO:0007034	vacuolar transport	52	0.502457	1.50129	0.00359071	0.0395049	0.0320127	1351	tags=38%, list=18%, signal=32%	5660/138050/164/55207/7251/80762/84376/388/55048/9525/79158/79720/201475/3920/151636/57132/64145/27072/128866/30845
GO:0002443	BP	GO:0002443	leukocyte mediated immunity	132	0.430268	1.37201	0.00360732	0.0395049	0.0320127	2915	tags=59%, list=39%, signal=37%	54440/3799/164/11334/55207/6814/80762/729230/3689/5170/9466/8723/55361/3251/6830/3133/6375/7099/54537/3136/7186/30009/5272/2150/3553/11118/2241/117157/6844/8915/602/28526/7124/51561/23075/911/1178/2625/163486/3127/11006/182/57126/3952/7855/5730/3575/84787/23529/28385/3118/2794/28473/28638/5788/28412/3111/28639/28468/28448/28408/1773/28449/54210/28454/3493/28466/28445/2529/28455/28388/619207/28414…
GO:0060341	BP	GO:0060341	regulation of cellular localization	259	0.389715	1.26883	0.00360732	0.0395049	0.0320127	2378	tags=40%, list=32%, signal=28%	58480/3799/26524/9695/1399/54471/54552/56681/25937/11261/5899/5007/392/84687/55625/55288/23433/7251/23011/51684/3717/23379/3689/8766/5170/8851/51104/801/5525/1857/8723/80124/9696/26060/10427/55166/51569/11236/6830/5501/6375/6672/1861/23607/137886/6950/83667/151636/81555/64328/5925/3998/9860/3553/51201/9747/4478/2241/29969/4283/5906/6844/3305/146057/415116/5780/9530/2040/5581/7124/55450/201163/474…
GO:0010517	BP	GO:0010517	regulation of phospholipase activity	24	0.590891	1.61886	0.00368402	0.0401496	0.0325351	1451	tags=46%, list=19%, signal=37%	2776/2769/9373/10672/5997/5170/728/400/8698/64805/10316
GO:0051090	BP	GO:0051090	regulation of DNA-binding transcription factor activity	135	0.423984	1.35487	0.00368131	0.0401496	0.0325351	2387	tags=45%, list=32%, signal=31%	2535/51588/54386/11261/57118/92140/6280/23376/6283/5195/51684/10935/1611/3717/8553/8321/136319/6722/3304/6375/6672/10221/9175/57162/5813/7099/7186/3656/56919/11213/6045/133746/5925/3553/28952/2241/260434/8915/602/7124/51341/55859/51360/9830/9252/150372/28232/10475/133522/170959/5311/3169/4824/5292/7027/28996/22900/7471/307/5927/7706
GO:0004842	MF	GO:0004842	ubiquitin-protein transferase activity	156	0.419055	1.34349	0.00371831	0.040328	0.0326796	2186	tags=42%, list=29%, signal=30%	389898/55148/6400/255488/51592/7737/26001/8925/56254/57534/284996/55159/11342/54941/83892/80829/54467/9978/11236/5193/55585/57162/8697/7186/51320/197131/151636/64795/51283/6045/7318/10299/7326/79596/140691/8065/9412/64207/138065/57542/23014/7732/7320/1161/9781/23087/9830/148203/6048/727800/26145/26994/79102/25898/26267/27252/51465/10475/54708/79018/51619/4193/6478/84085/57674
GO:0034097	BP	GO:0034097	response to cytokine	270	0.386944	1.26176	0.00371831	0.040328	0.0326796	2387	tags=41%, list=32%, signal=29%	988/9341/79602/3799/1399/51588/292/6374/23765/9646/9943/7737/920/201626/6814/112936/3717/729230/9111/1025/10019/1050/10365/29883/678/3099/1051/1234/9261/9466/54941/4332/1843/6722/26060/7528/3304/115361/6375/6672/648/7099/58191/7186/2919/3656/4783/1958/356/11213/81704/55647/79168/1230/2150/3553/3579/2241/5578/6678/260434/23143/4283/27242/3576/4144/163702/5971/6404/9530/7124/10241/4744/11240/3627/2…
GO:0060259	BP	GO:0060259	regulation of feeding behavior	12	-0.622871	-2.02739	0.00375891	0.0404617	0.032788	1395	tags=67%, list=19%, signal=54%	6870/10022/339403/4159/2475/79809/181/56729
GO:0061629	MF	GO:0061629	RNA polymerase II-specific DNA-binding transcription factor binding	77	0.467842	1.44655	0.0037666	0.0404617	0.032788	1787	tags=39%, list=24%, signal=30%	24148/4853/92140/9967/9969/1050/1051/8553/6722/1387/6874/29079/6801/151636/23081/5925/647044/84458/55662/29969/8915/5465/79738/161882/51341/11240/167465/55859/8345/10463
GO:0009895	BP	GO:0009895	negative regulation of catabolic process	94	0.446064	1.39915	0.00375906	0.0404617	0.032788	2382	tags=50%, list=32%, signal=35%	26073/3607/9682/6599/9967/55625/8925/9097/51684/221937/1611/140775/10670/9261/10605/11044/7186/80011/57103/23049/11213/9860/3553/128866/1471/79031/5465/9827/7124/1676/66036/258010/9683/6048/440503/9704/5140/27074/3952/80772/819/338442/10949/3184/28996/7471/4983
GO:0051223	BP	GO:0051223	regulation of protein transport	161	0.415906	1.33586	0.00375531	0.0404617	0.032788	2272	tags=41%, list=30%, signal=29%	6659/58480/10972/64083/3799/9695/54471/56681/11261/5007/4218/7251/51684/80762/51768/3717/23379/8660/3689/8766/8851/51569/64215/55204/6672/7099/23607/64328/654/79971/3998/2150/3553/51201/9747/29969/6844/3305/415116/9530/2040/5581/7124/55450/3625/4856/5108/2695/258010/2850/5019/6558/952/5781/51465/3952/7855/4193/3667/3458/338442/114131/23410/999/665/9572
GO:0045667	BP	GO:0045667	regulation of osteoblast differentiation	47	0.503671	1.48325	0.00382018	0.0409396	0.0331753	2203	tags=43%, list=29%, signal=30%	25937/6497/57045/51684/1050/1051/8994/654/25805/4086/7124/79697/93/9770/9260/182/3570/51232/374/2201
GO:0030513	BP	GO:0030513	positive regulation of BMP signaling pathway	10	0.728292	1.65459	0.00387838	0.0414646	0.0336007	711	tags=40%, list=9%, signal=36%	4853/388585/57045/79176
GO:0046634	BP	GO:0046634	regulation of alpha-beta T cell activation	28	0.572001	1.5972	0.00390755	0.0415264	0.0336508	2511	tags=54%, list=33%, signal=36%	54440/57045/729230/64115/3133/6375/30009/3662/51561/2625/246778/11006/3458/5788/57630
GO:0005775	CC	GO:0005775	vacuolar lumen	46	0.516805	1.51837	0.00389979	0.0415264	0.0336508	2159	tags=50%, list=29%, signal=36%	5660/23197/2517/5834/4669/2519/114790/58485/175/6036/4332/3920/356/8804/5036/2760/11240/53/2239/387263/54749/2512/55860
GO:0005802	CC	GO:0005802	trans-Golgi network	85	0.457467	1.4232	0.00391184	0.0415264	0.0336508	2329	tags=47%, list=31%, signal=33%	9341/64083/10981/10890/164/5007/80262/4218/23011/8766/9435/5125/55204/55361/11031/400/56548/81555/83548/55300/79971/221079/150368/84272/6844/9827/54928/8674/26225/2526/23208/22836/3127/23200/27252/130340/3118/999/6293/90196
GO:0050670	BP	GO:0050670	regulation of lymphocyte proliferation	71	0.46821	1.436	0.0040064	0.0424302	0.0343831	2100	tags=42%, list=28%, signal=31%	54440/57045/80762/729230/8660/64115/1051/9466/4332/3133/6375/57162/648/7099/63925/3553/27242/6655/6541/23308/51561/1178/1880/246778/952/11006/30835/51083/3952/4352
GO:0050870	BP	GO:0050870	positive regulation of T cell activation	64	0.48775	1.48086	0.00401853	0.0424587	0.0344063	2461	tags=47%, list=33%, signal=32%	6659/54440/57178/920/729230/64115/9466/3133/6375/648/8876/81704/3553/8915/6541/921/23308/51561/2625/3127/399/11006/5781/30835/3952/3458/3575/3118/5788/3111
GO:0022402	BP	GO:0022402	cell cycle process	312	0.382908	1.24959	0.00405275	0.0427199	0.0346179	2470	tags=40%, list=33%, signal=28%	988/6659/26073/84858/1069/10726/5514/261726/26524/148479/91/55920/4175/9918/23276/246184/84687/3622/23212/9371/1164/192670/8766/22919/388/8851/801/678/55159/1032/10735/1843/9696/26060/79176/9525/440145/138474/29980/55166/23244/3304/23047/84444/64839/9344/8976/84464/84084/11044/54902/54908/84440/8697/137886/26054/586/163859/57132/143384/23137/51776/55810/51343/51379/58490/26057/5925/23172/29781/35…
GO:0002819	BP	GO:0002819	regulation of adaptive immune response	51	0.502775	1.49812	0.00412276	0.0433565	0.0351337	2232	tags=53%, list=30%, signal=37%	54440/920/80762/729230/5321/9466/6830/3133/6375/54537/3136/7186/30009/3553/7124/51561/911/1178/2625/246778/163486/11006/93978/7855/3575/84787/23529
GO:0006892	BP	GO:0006892	post-Golgi vesicle-mediated transport	39	0.522153	1.50943	0.00414806	0.0435208	0.0352669	1927	tags=49%, list=26%, signal=36%	9341/64083/10890/164/80262/6102/10791/55204/11031/23233/149371/64145/55770/28952/30845/6844/23041/5877/27252
GO:0006457	BP	GO:0006457	protein folding	64	0.487534	1.48021	0.00416875	0.0436362	0.0353604	1876	tags=45%, list=25%, signal=34%	10726/391634/3324/81572/7190/23753/6102/10294/51182/6903/134492/3304/64215/3338/5082/1861/10105/6950/6782/5903/3998/11080/10190/3305/79031/9530/1676/55664/653505
GO:0051787	MF	GO:0051787	misfolded protein binding	10	0.725059	1.64725	0.00419223	0.0436739	0.035391	1367	tags=80%, list=18%, signal=66%	9695/4189/23753/51182/3304/1861/6782/3305
GO:0010827	BP	GO:0010827	regulation of glucose transmembrane transport	30	0.552849	1.55202	0.00418658	0.0436739	0.035391	2066	tags=53%, list=27%, signal=39%	79602/23433/6814/8660/3099/26060/6041/1389/3553/5906/7124/2695/57761/5781/3952/3667
GO:0050727	BP	GO:0050727	regulation of inflammatory response	92	0.451545	1.41459	0.00420147	0.0436739	0.035391	2104	tags=40%, list=28%, signal=29%	23765/79626/6280/23376/6283/80762/3717/729230/9111/1050/1051/253260/5734/8723/3133/6375/7099/51284/9975/5925/3553/8530/5465/7124/51561/9258/8993/23208/4856/2625/23729/3673/4318/8482/9021/56670/3458
GO:0048546	BP	GO:0048546	digestive tract morphogenesis	21	-0.480744	-1.97665	0.00424392	0.0440136	0.0356662	1573	tags=48%, list=21%, signal=38%	2049/51339/3239/2294/6425/10736/4838/596/6423/2736
GO:0031300	CC	GO:0031300	intrinsic component of organelle membrane	129	0.427219	1.36163	0.00427583	0.0441411	0.0357695	2340	tags=46%, list=31%, signal=32%	9341/23673/9695/56851/28958/23592/22845/55288/8879/9435/51104/10791/5868/5125/202018/51495/10989/9804/152002/5193/3133/3920/54927/3136/23204/55161/23456/51283/79971/201562/55013/10299/11041/9697/6844/138065/8674/121665/100287932/340485/55454/5874/64921/11021/29914/139322/5194/3127/8504/6687/389827/55333/819/55686/5311/3118/90196/94081/55669
GO:2000113	BP	GO:2000113	negative regulation of cellular macromolecule biosynthetic process	499	0.365085	1.20417	0.00427583	0.0441411	0.0357695	2272	tags=36%, list=30%, signal=27%	84858/3006/3607/1979/51588/4335/57621/54552/4853/25937/6497/9682/9541/9646/388585/25920/92140/56160/85451/51592/59348/6996/57727/23186/5997/7251/201626/5195/5433/51684/55837/10628/8087/221937/1611/11007/430/192670/1050/8535/10365/29883/8851/28986/163126/1719/678/1051/8553/81606/22882/1843/6722/7528/1387/57616/8932/23168/80110/29980/23244/1810/11236/55802/11044/6375/6672/55170/8994/2120/51274/648/…
GO:0032984	BP	GO:0032984	protein-containing complex disassembly	67	0.473308	1.44396	0.00438082	0.0451215	0.036564	1945	tags=45%, list=26%, signal=34%	3799/6599/84687/829/7251/5195/140775/801/136319/9342/9525/83743/3920/128077/57132/11213/6059/57701/2150/643246/146057/56648/7124/10241/9645/23075/11078/50810/157922/7405
GO:0050851	BP	GO:0050851	antigen receptor-mediated signaling pathway	61	0.485516	1.46999	0.00439852	0.0452004	0.0366279	3048	tags=70%, list=41%, signal=42%	1399/1967/4332/11118/29760/27242/8915/28526/121665/23308/2625/163486/150372/952/11006/973/581/28385/28473/28638/5788/28412/28639/28468/28448/28408/28449/28454/3493/28466/257144/28445/28455/28388/28414/3495/3501/28432/5819/28410/28447/28458/28423
GO:0070201	BP	GO:0070201	regulation of establishment of protein localization	165	0.41305	1.32762	0.00442455	0.0453642	0.0367607	2272	tags=41%, list=30%, signal=29%	6659/58480/10972/64083/3799/9695/54471/56681/11261/5007/4218/7251/51684/80762/51768/3717/23379/8660/3689/8766/8851/51569/64215/55204/6672/7099/23607/6950/64328/654/79971/3998/2150/3553/51201/9747/29969/6844/3305/415116/9530/2040/5581/7124/55450/3625/4856/5108/2695/258010/2850/5019/6558/952/5781/51465/3952/7855/4193/3667/3458/338442/114131/23410/999/665/9572
GO:0030134	CC	GO:0030134	COPII-coated ER to Golgi transport vesicle	28	0.568279	1.58681	0.00444917	0.0453775	0.0367715	2241	tags=64%, list=30%, signal=45%	10972/56681/203547/10959/10427/3133/222068/3136/10802/81555/3998/2153/7039/3127/10960/1522/374/3118
GO:0008652	BP	GO:0008652	cellular amino acid biosynthetic process	21	0.590243	1.57438	0.00447588	0.0453775	0.0367715	1981	tags=57%, list=26%, signal=42%	1806/2806/22928/216/2747/1719/55256/10955/586/63826/5092/84105
GO:0099055	CC	GO:0099055	integral component of postsynaptic membrane	46	-0.319491	-1.54889	0.00448706	0.0453775	0.0367715	2155	tags=52%, list=29%, signal=37%	729993/1949/3746/78999/10369/146395/81832/57053/6531/22986/3751/57555/1056/64084/57497/84631/6538/5802/8829/1141/1128/729956/1134/6536
GO:0045638	BP	GO:0045638	negative regulation of myeloid cell differentiation	34	0.539833	1.53461	0.00447998	0.0453775	0.0367715	2540	tags=62%, list=34%, signal=41%	9935/9646/8362/10221/7099/8361/8364/8366/161882/8368/4211/8359/8360/8363/8294/7107/11006/8367/677/6988/84959
GO:0006479	BP	GO:0006479	protein methylation	58	0.49537	1.49681	0.00447371	0.0453775	0.0367715	2381	tags=50%, list=32%, signal=34%	3006/4302/9682/9646/6018/56254/80854/1387/23168/84444/6830/55170/11137/55251/345630/90780/63925/26147/9545/11091/11108/2625/110599564/9869/84787/80312/5929/4524/54554
GO:0008213	BP	GO:0008213	protein alkylation	58	0.49537	1.49681	0.00447371	0.0453775	0.0367715	2381	tags=50%, list=32%, signal=34%	3006/4302/9682/9646/6018/56254/80854/1387/23168/84444/6830/55170/11137/55251/345630/90780/63925/26147/9545/11091/11108/2625/110599564/9869/84787/80312/5929/4524/54554
GO:0043123	BP	GO:0043123	positive regulation of I-kappaB kinase/NF-kappaB signaling	52	0.499208	1.49158	0.00449642	0.0453775	0.0367715	2225	tags=48%, list=30%, signal=34%	54386/92140/920/6283/80762/222068/57162/7099/7186/356/79971/26057/23390/2150/28952/51026/8915/5581/7124/9830/6398/10475/93978/843/5494
GO:0045444	BP	GO:0045444	fat cell differentiation	81	0.45879	1.42358	0.00451243	0.0454373	0.0368199	2375	tags=46%, list=32%, signal=32%	9935/25937/5997/11007/1050/678/1051/94056/114885/6041/1389/168455/51320/2308/59343/55252/161882/7124/51341/201163/116844/3625/2625/9658/57761/79689/182/3952/64318/115825/51752/5156/9572/5292/154/7471/677
GO:0061136	BP	GO:0061136	regulation of proteasomal protein catabolic process	52	0.499035	1.49106	0.00457199	0.0459342	0.0372226	2433	tags=58%, list=32%, signal=39%	6599/255488/23376/9097/1050/29978/3304/54467/9978/10221/79699/7336/80011/51343/27351/116224/9781/258010/9683/160418/57761/25898/27074/4193/819/10444/369/4983/9532/166979
GO:0035305	BP	GO:0035305	negative regulation of dephosphorylation	11	0.690615	1.6038	0.00460757	0.0461886	0.0374287	1626	tags=73%, list=22%, signal=57%	261726/11261/84687/259282/9530/7124/23075/9258
GO:0022618	BP	GO:0022618	ribonucleoprotein complex assembly	56	0.489419	1.47383	0.00462408	0.0462511	0.0374794	1997	tags=45%, list=27%, signal=33%	24148/10946/8661/23212/5433/11051/10291/1975/6232/192670/25929/55702/10569/8175/23246/10421/55794/140801/51154/8559/79833/6147/8669/27161/51747
GO:0051248	BP	GO:0051248	negative regulation of protein metabolic process	321	0.380099	1.24151	0.00464763	0.0463836	0.0375867	2558	tags=44%, list=34%, signal=31%	6659/7532/1473/2776/10972/9373/1979/261726/26524/1399/54552/54386/4302/25937/6497/11261/9682/6599/5062/85451/4298/10527/84687/23376/5997/7251/201626/9097/5433/51684/5037/10935/8087/10019/192670/10959/1050/5170/140775/29883/801/1719/678/1032/259282/1843/6197/5273/1848/3304/64215/57493/11236/6830/55802/11044/10221/55170/11137/8434/5813/116496/83667/1965/151636/80011/23204/11213/11329/5925/9860/3397…
GO:0050708	BP	GO:0050708	regulation of protein secretion	82	0.451617	1.40307	0.0046616	0.0464201	0.0376163	2164	tags=41%, list=29%, signal=30%	6659/10972/64083/3799/5007/51768/3717/8660/64215/55204/7099/23607/654/79971/2150/3553/415116/5581/7124/55450/3625/4856/2695/2850/5019/6558/952/5781/3952/3667/3458/338442/114131/23410
GO:0032925	BP	GO:0032925	regulation of activin receptor signaling pathway	12	0.675741	1.60776	0.0047615	0.0473102	0.0383376	305	tags=33%, list=4%, signal=32%	23420/91/6497/23592
GO:0048872	BP	GO:0048872	homeostasis of number of cells	79	0.457042	1.41612	0.00481077	0.0476944	0.038649	2451	tags=49%, list=33%, signal=34%	6659/54440/292/91/9935/23376/23186/3717/729230/10019/10365/9898/6722/3304/23456/5925/3579/8915/6655/161882/51341/9258/4856/2625/1880/9770/5781/84636/4352/581/819/338442/1435/3575/1233/28996/677/93974/3658
GO:0031331	BP	GO:0031331	positive regulation of cellular catabolic process	142	0.4198	1.34294	0.00487071	0.0481826	0.0390446	2433	tags=49%, list=32%, signal=34%	292/5899/255488/92140/201292/23376/201626/5433/8396/8660/1050/140775/29883/8408/678/5049/79156/29978/3304/54467/9978/11236/55802/11044/10221/79699/56829/7336/2308/83667/151636/51343/3553/2773/28952/4478/5465/7124/10241/116224/201163/9781/54915/258010/9830/9567/160418/440503/57761/25898/7405/10475/27161/4193/3667/3458/581/167227/64110/3184/10444/2021/665/225/154/677/93974/9532/166979
GO:0038061	BP	GO:0038061	NIK/NF-kappaB signaling	30	0.549859	1.54362	0.00495474	0.0486939	0.039459	1785	tags=47%, list=24%, signal=36%	54386/9111/80829/7099/7186/51284/3553/23328/5971/602/7124/51561/4856/9770
GO:0043021	MF	GO:0043021	ribonucleoprotein complex binding	34	0.538383	1.53049	0.00493945	0.0486939	0.039459	2065	tags=56%, list=27%, signal=41%	23420/24148/85451/3954/1975/25929/23246/10421/253260/6041/1965/56919/6059/10289/56648/54915/1938/6734/4193
GO:0002822	BP	GO:0002822	regulation of adaptive immune response based on somatic recombination of immune receptors built from immunoglobulin superfamily domains	48	0.510363	1.50982	0.00495486	0.0486939	0.039459	2232	tags=56%, list=30%, signal=40%	54440/920/80762/729230/5321/9466/6830/3133/6375/54537/3136/7186/30009/3553/7124/51561/911/1178/2625/246778/163486/11006/93978/7855/3575/84787/23529
GO:0002703	BP	GO:0002703	regulation of leukocyte mediated immunity	65	0.480705	1.46195	0.0049799	0.0488334	0.0395719	2232	tags=52%, list=30%, signal=37%	54440/164/80762/729230/3689/5170/9466/8723/6830/3133/6375/7099/54537/3136/7186/30009/5272/2150/3553/2241/117157/7124/51561/911/1178/2625/163486/11006/57126/3952/7855/3575/84787/23529
GO:0006904	BP	GO:0006904	vesicle docking involved in exocytosis	19	0.619403	1.61842	0.00500858	0.0490075	0.0397131	1198	tags=42%, list=16%, signal=35%	9341/10890/5899/4218/6814/51762/201475/9545
GO:0002683	BP	GO:0002683	negative regulation of immune system process	109	0.438803	1.38461	0.00501943	0.0490075	0.0397131	2699	tags=50%, list=36%, signal=33%	9935/79626/10875/57045/80762/729230/9111/64115/29883/1051/9466/54941/5734/4332/1843/26060/8976/3133/6375/10221/57162/7099/55824/11213/30009/5272/8530/2241/23143/27242/26007/161882/5133/7124/11240/8993/23208/4856/23005/79102/7107/11006/51083/3575/375056/9572/5788/63906/3111/6988/84959/441478/27202/1269/257144
GO:0022409	BP	GO:0022409	positive regulation of cell-cell adhesion	91	0.448276	1.40291	0.00509379	0.0495187	0.0401273	2241	tags=41%, list=30%, signal=29%	6659/54440/57178/920/3717/729230/3689/9435/64115/9466/201627/3133/6375/648/8876/81704/3553/8915/6541/921/7124/23308/51561/2526/2625/3127/399/4680/11006/5781/30835/9780/3952/3458/3575/3169/3118
GO:1902532	BP	GO:1902532	negative regulation of intracellular signal transduction	150	0.414211	1.3291	0.00509379	0.0495187	0.0401273	2369	tags=46%, list=31%, signal=32%	5514/11261/8661/3622/5997/5037/9111/10019/55702/2909/284996/1032/154743/54941/83892/1843/1848/57493/22821/8994/7099/10105/23607/8876/10048/1847/2308/83667/197131/11213/11329/2150/3553/5922/28952/55654/7088/26007/50484/5465/55450/7320/201163/200734/4856/56957/4987/55841/9770/23005/399/11006/4318/5140/8445/4193/5139/55333/51616/23334/1608/23410/5494/9572/23252/22900/161742/729438/5788
GO:0043603	BP	GO:0043603	cellular amide metabolic process	290	0.380542	1.24055	0.00516815	0.0500255	0.040538	2240	tags=38%, list=30%, signal=27%	6659/9939/157708/5223/5166/10972/149986/1979/65080/6166/64965/64975/10654/55699/4677/28958/9334/85451/57470/8661/5997/201626/5433/8087/8879/4012/1975/1967/6232/192670/10959/25929/1050/29883/84273/1719/678/136319/6235/256435/1964/23173/5125/6197/54931/8560/4668/64215/10605/11236/6146/11222/55802/11044/140801/26995/64781/5813/9801/8876/1362/116496/83667/1965/64928/57103/7903/56919/57505/138199/2015…
GO:0043067	BP	GO:0043067	regulation of programmed cell death	421	0.372059	1.22412	0.00516815	0.0500255	0.040538	2375	tags=37%, list=32%, signal=27%	155038/6659/90441/5166/64083/5514/26524/51588/4335/292/23520/4853/192286/56005/255488/57118/5062/92140/79626/6280/3622/23376/84674/2632/10628/10935/79366/26156/51768/3717/663/23753/8660/192670/5170/3001/8535/388/8851/5326/1051/1032/4332/1843/6197/79156/10955/728/1848/51569/9240/3304/6672/23601/29844/57162/648/7336/389856/10105/8876/6950/7186/285237/2308/1965/64426/1958/2683/57103/23204/51776/356/…
GO:0002367	BP	GO:0002367	cytokine production involved in immune response	31	0.543105	1.52655	0.00520669	0.0502054	0.0406838	2049	tags=58%, list=27%, signal=42%	54440/729230/3133/6375/7099/7186/11213/30009/2150/3553/8915/7124/1178/2625/163486/11006/8482/7855
GO:0022411	BP	GO:0022411	cellular component disassembly	126	0.425366	1.35589	0.00524251	0.0502054	0.0406838	2380	tags=45%, list=32%, signal=31%	3799/292/6599/84687/23376/829/7251/5195/140775/801/8408/3099/23766/136319/55102/9342/9525/83743/51569/3920/128077/149371/57132/57103/11213/6059/57701/26100/2150/5578/1471/493856/643246/146057/56648/9140/7124/10241/9645/23075/11240/1676/11078/50810/4318/157922/7405/7153/7855/11096/581/642574/2021/665/154/93974/3915
GO:0045892	BP	GO:0045892	negative regulation of transcription, DNA-templated	430	0.368019	1.21189	0.00524251	0.0502054	0.0406838	2272	tags=36%, list=30%, signal=27%	84858/3006/3607/51588/4335/57621/4853/25937/6497/9682/9541/9646/388585/25920/92140/56160/51592/59348/6996/57727/23186/7251/5195/51684/55837/10628/221937/1611/11007/430/1050/8535/10365/29883/8851/28986/163126/1051/8553/81606/22882/6722/7528/1387/57616/8932/23168/80110/1810/6375/6672/55170/8994/2120/51274/648/5813/4783/2308/6427/64426/1958/168451/4664/356/654/9975/8804/6045/2077/30009/26147/219749/…
GO:1902679	BP	GO:1902679	negative regulation of RNA biosynthetic process	430	0.368019	1.21189	0.00524251	0.0502054	0.0406838	2272	tags=36%, list=30%, signal=27%	84858/3006/3607/51588/4335/57621/4853/25937/6497/9682/9541/9646/388585/25920/92140/56160/51592/59348/6996/57727/23186/7251/5195/51684/55837/10628/221937/1611/11007/430/1050/8535/10365/29883/8851/28986/163126/1051/8553/81606/22882/6722/7528/1387/57616/8932/23168/80110/1810/6375/6672/55170/8994/2120/51274/648/5813/4783/2308/6427/64426/1958/168451/4664/356/654/9975/8804/6045/2077/30009/26147/219749/…
GO:1903507	BP	GO:1903507	negative regulation of nucleic acid-templated transcription	430	0.368019	1.21189	0.00524251	0.0502054	0.0406838	2272	tags=36%, list=30%, signal=27%	84858/3006/3607/51588/4335/57621/4853/25937/6497/9682/9541/9646/388585/25920/92140/56160/51592/59348/6996/57727/23186/7251/5195/51684/55837/10628/221937/1611/11007/430/1050/8535/10365/29883/8851/28986/163126/1051/8553/81606/22882/6722/7528/1387/57616/8932/23168/80110/1810/6375/6672/55170/8994/2120/51274/648/5813/4783/2308/6427/64426/1958/168451/4664/356/654/9975/8804/6045/2077/30009/26147/219749/…
GO:0032940	BP	GO:0032940	secretion by cell	273	0.386821	1.26123	0.00531688	0.0508095	0.0411733	2272	tags=37%, list=30%, signal=27%	6659/9341/10972/64083/3799/10890/164/5899/6400/5007/55207/55288/4218/7251/23011/6814/51167/51768/3717/729230/8660/3689/7779/8766/5170/801/5321/51762/8723/5868/5125/9342/26286/9525/79158/8825/64215/55204/55361/201475/11031/55585/3784/7099/23607/23233/149371/5028/654/79971/55770/9545/64805/1230/2150/27072/3553/64693/2241/5906/6844/415116/5581/388552/7124/55450/5898/5874/23208/3625/4856/84961/399979…
GO:0032757	BP	GO:0032757	positive regulation of interleukin-8 production	17	0.625854	1.60342	0.0053755	0.0512609	0.0415391	1516	tags=59%, list=20%, signal=47%	2219/51744/3304/7099/51284/914/2150/3553/8915/7124
GO:0042981	BP	GO:0042981	regulation of apoptotic process	416	0.368942	1.21402	0.00539124	0.0513022	0.0415726	2375	tags=37%, list=32%, signal=27%	155038/6659/90441/5166/64083/5514/26524/51588/4335/292/23520/4853/192286/56005/255488/57118/5062/92140/79626/6280/3622/23376/84674/2632/10628/10935/79366/26156/3717/663/23753/8660/192670/5170/3001/8535/388/8851/5326/1051/1032/4332/1843/6197/79156/10955/728/1848/51569/9240/3304/6672/23601/29844/648/7336/389856/10105/8876/6950/7186/285237/2308/1965/64426/1958/2683/57103/23204/51776/356/84316/51283/…
GO:0042129	BP	GO:0042129	regulation of T cell proliferation	52	0.494789	1.47838	0.00540324	0.051308	0.0415772	2042	tags=42%, list=27%, signal=31%	54440/57045/80762/729230/64115/1051/9466/3133/6375/57162/648/3553/27242/6655/6541/23308/51561/1178/246778/11006/30835/3952
GO:0032944	BP	GO:0032944	regulation of mononuclear cell proliferation	73	0.46789	1.43832	0.00542375	0.0513943	0.0416472	2232	tags=44%, list=30%, signal=31%	54440/57045/80762/729230/8660/64115/1051/9466/4332/3133/6375/57162/648/7099/63925/3553/27242/6655/6541/23308/51561/1178/1880/246778/952/11006/30835/51083/3952/4352/1435/23529
GO:0019068	BP	GO:0019068	virion assembly	12	0.66885	1.59136	0.00546042	0.0516331	0.0418407	1271	tags=50%, list=17%, signal=42%	7251/55048/9525/79720/57132/128866
GO:1903362	BP	GO:1903362	regulation of cellular protein catabolic process	75	0.461698	1.42472	0.00548203	0.0517287	0.0419182	2433	tags=53%, list=32%, signal=36%	6599/255488/23376/9097/51684/1050/29978/3304/54467/9978/11236/10221/79699/7336/80011/51343/27351/28952/4478/79031/9827/116224/9781/258010/9683/160418/57761/25898/27074/4193/819/64110/10444/369/28996/7471/93974/4983/9532/166979
GO:0002385	BP	GO:0002385	mucosal immune response	16	0.633626	1.60825	0.00555802	0.052118	0.0422337	2103	tags=62%, list=28%, signal=45%	8349/8339/6036/6375/8346/85236/8343/163702/56957/1669
GO:0061025	BP	GO:0061025	membrane fusion	52	0.493514	1.47457	0.00555438	0.052118	0.0422337	2056	tags=48%, list=27%, signal=35%	9341/84079/23673/3799/11261/55207/4218/8396/51762/80124/9342/137886/81555/55647/8411/27072/2773/84272/6844/54734/8674/23208/5877/7405/389827
GO:0030135	CC	GO:0030135	coated vesicle	101	0.436834	1.37345	0.0055455	0.052118	0.0422337	2149	tags=42%, list=29%, signal=30%	2535/9341/10972/56681/164/203547/920/4218/54497/10959/51762/5868/147007/115548/10427/55690/3133/222068/3136/10802/81555/3998/27072/150368/9026/2153/6844/8674/5874/23208/11021/7450/163486/7039/3127/1314/10960/7855/1522/130340/374/3575
GO:0016573	BP	GO:0016573	histone acetylation	41	0.516472	1.50384	0.00557135	0.0521344	0.0422469	1950	tags=51%, list=26%, signal=38%	9329/51230/26122/8520/55257/79903/93624/1387/138474/1810/10629/648/90780/3662/27097/3553/11091/201163/2625/9252/4674
GO:0035710	BP	GO:0035710	CD4-positive, alpha-beta T cell activation	34	0.535399	1.52201	0.00562867	0.0525615	0.042593	2104	tags=50%, list=28%, signal=36%	54440/57045/64115/5734/6375/30009/3662/5971/602/161882/51561/2625/1880/246778/9760/3570/3458
GO:0015370	MF	GO:0015370	solute:sodium symporter activity	26	-0.417405	-1.79927	0.00572724	0.0530418	0.0429822	1360	tags=46%, list=18%, signal=38%	6531/10050/6554/6527/6528/9154/6512/6538/6555/6536/6505/6535
GO:0061951	BP	GO:0061951	establishment of protein localization to plasma membrane	26	0.574758	1.59405	0.00571689	0.0530418	0.0429822	1360	tags=46%, list=18%, signal=38%	9341/64083/196383/10890/80262/4218/8766/10791/55204/11031/51201/6844
GO:0006986	BP	GO:0006986	response to unfolded protein	41	0.51601	1.5025	0.00572295	0.0530418	0.0429822	1367	tags=46%, list=18%, signal=38%	23197/3308/9695/23376/4189/51768/10959/64764/51182/3304/3338/6782/1965/55161/23456/51283/153222/11080/3305
GO:0002263	BP	GO:0002263	cell activation involved in immune response	95	0.449628	1.41165	0.00569437	0.0530418	0.0429822	2232	tags=45%, list=30%, signal=32%	4853/164/10875/6814/80762/729230/9111/3689/5170/54518/51744/9466/5734/8723/55361/6830/7099/54537/30009/3662/2150/2241/117157/6844/5971/602/161882/5581/51561/23075/911/8993/2625/1880/246778/4064/56670/57126/3570/5730/3458/84787/23529
GO:0022843	MF	GO:0022843	voltage-gated cation channel activity	62	-0.266342	-1.49797	0.00577627	0.053386	0.0432612	1614	tags=32%, list=21%, signal=26%	3743/56479/338567/3751/3754/93107/2185/3762/3742/2904/3744/347732/23704/27133/3749/3765/3785/774/3748/2905
GO:0032434	BP	GO:0032434	regulation of proteasomal ubiquitin-dependent protein catabolic process	42	0.518294	1.51259	0.00587454	0.054183	0.043907	2247	tags=57%, list=30%, signal=40%	6599/255488/23376/9097/1050/29978/3304/54467/9978/10221/79699/7336/51343/27351/116224/9781/258010/9683/57761/25898/4193/819/10444/369
GO:0019902	MF	GO:0019902	phosphatase binding	57	0.488028	1.47368	0.00590226	0.0543274	0.044024	2067	tags=44%, list=27%, signal=32%	988/54386/286262/84687/8660/259282/11215/5509/5501/3784/54927/7186/6801/2308/5534/23381/2241/199731/79660/5465/9258/66036/11006/11123/6118
GO:0006475	BP	GO:0006475	internal protein amino acid acetylation	45	0.501111	1.46854	0.00594429	0.0544914	0.0441569	1950	tags=49%, list=26%, signal=36%	9329/51230/26122/8520/55257/79903/93624/1387/138474/1810/10629/648/90780/23137/3662/27097/3553/11091/201163/2625/9252/4674
GO:0018393	BP	GO:0018393	internal peptidyl-lysine acetylation	45	0.501111	1.46854	0.00594429	0.0544914	0.0441569	1950	tags=49%, list=26%, signal=36%	9329/51230/26122/8520/55257/79903/93624/1387/138474/1810/10629/648/90780/23137/3662/27097/3553/11091/201163/2625/9252/4674
GO:0000315	CC	GO:0000315	organellar large ribosomal subunit	13	0.661135	1.60458	0.00598764	0.0546661	0.0442984	1234	tags=62%, list=16%, signal=52%	65080/64975/116541/54534/11222/9801/64928/54948
GO:0005762	CC	GO:0005762	mitochondrial large ribosomal subunit	13	0.661135	1.60458	0.00598764	0.0546661	0.0442984	1234	tags=62%, list=16%, signal=52%	65080/64975/116541/54534/11222/9801/64928/54948
GO:0002705	BP	GO:0002705	positive regulation of leukocyte mediated immunity	37	0.523948	1.50776	0.00605698	0.0551872	0.0447208	2369	tags=59%, list=31%, signal=41%	54440/164/3689/3133/6375/54537/3136/7186/30009/2150/3553/117157/7124/51561/911/2625/163486/57126/7855/84787/23529/5788
GO:1904659	BP	GO:1904659	glucose transmembrane transport	39	0.512964	1.48287	0.0061269	0.0557115	0.0451456	2066	tags=46%, list=27%, signal=34%	79602/55625/23433/6814/8660/3099/26060/6041/1389/83667/3553/5906/7124/2695/57761/5781/3952/3667
GO:0006469	BP	GO:0006469	negative regulation of protein kinase activity	57	0.486986	1.47053	0.00620301	0.0562898	0.0456142	1339	tags=40%, list=18%, signal=33%	7532/2776/26524/25937/11261/5062/4298/10527/5997/7251/10019/1050/5170/140775/1032/1843/57493/10221/11213/11329/5925/3553/260434
GO:0018394	BP	GO:0018394	peptidyl-lysine acetylation	51	0.492607	1.46783	0.00624083	0.0565191	0.0458	1950	tags=47%, list=26%, signal=35%	6659/9329/51230/26122/8520/55257/79903/57609/93624/1387/138474/1810/10629/648/90780/23137/3662/27097/3553/11091/201163/2625/9252/4674
GO:0033555	BP	GO:0033555	multicellular organismal response to stress	19	-0.472499	-1.83814	0.00630305	0.0567351	0.0459751	2021	tags=53%, list=27%, signal=39%	57679/3350/56923/1621/644139/150/596/6505/1977/1620
GO:0070555	BP	GO:0070555	response to interleukin-1	38	0.527831	1.51814	0.00629844	0.0567351	0.0459751	2335	tags=47%, list=31%, signal=33%	10365/1051/7528/6375/648/3656/1958/11213/3553/5578/3576/9252/7035/952/11173/4824/9572/4524
GO:0098562	CC	GO:0098562	cytoplasmic side of membrane	60	0.486299	1.4685	0.00629728	0.0567351	0.0459751	2779	tags=63%, list=37%, signal=40%	2776/2769/10672/84687/5997/23011/6503/9265/94056/6235/5868/2790/22821/7186/914/128866/2773/2241/2760/121665/2791/140700/6725/11006/55847/2781/5311/10160/999/5788/118426/56928/55359/55966/1269/858/120892/92421
GO:0051020	MF	GO:0051020	GTPase binding	83	0.451036	1.39792	0.00631511	0.0567351	0.0459751	1894	tags=41%, list=25%, signal=31%	84079/10526/23039/164/55920/5062/392/10527/55845/4218/9371/79571/8408/1857/84440/10048/149371/5903/55770/29107/56990/55654/5906/1122/9710/9827/29941/55785/22836/11078/163486/123720/399/79803
GO:0002688	BP	GO:0002688	regulation of leukocyte chemotaxis	39	0.511203	1.47778	0.00635523	0.0569818	0.046175	2123	tags=46%, list=28%, signal=33%	57118/9943/729230/158747/1843/728/6375/79647/1230/2150/3579/3576/23075/11240/4856/3627/3570/1435
GO:0032507	BP	GO:0032507	maintenance of protein location in cell	14	0.663167	1.62718	0.00638882	0.0571692	0.0463268	869	tags=43%, list=12%, signal=38%	64083/9168/920/3099/202018/6672
GO:0031663	BP	GO:0031663	lipopolysaccharide-mediated signaling pathway	22	0.580191	1.56999	0.00644691	0.0575745	0.0466553	1782	tags=55%, list=24%, signal=42%	92140/10221/7099/3656/654/3553/5578/23328/8915/5581/7124/4064
GO:0042274	BP	GO:0042274	ribosomal small subunit biogenesis	25	0.5726	1.5811	0.0066572	0.0591435	0.0479267	1676	tags=52%, list=22%, signal=41%	115939/84946/90121/64434/88745/23212/57050/6232/10885/55720/6838/10607/153443
GO:0140098	MF	GO:0140098	catalytic activity, acting on RNA	100	0.444167	1.39664	0.00666203	0.0591435	0.0479267	2788	tags=56%, list=37%, signal=36%	117246/55699/4677/57470/5430/201626/5433/22803/5432/10569/29883/23070/114049/6036/55794/64216/54931/6041/51493/345630/144233/54512/56919/57505/81627/9716/5439/10248/9412/10056/57570/9683/81890/9704/6023/9836/9879/55520/27161/10556/167227/54482/2021/5435/221078/83594/63899/131870/23357/221830/87178/1655/54913/158234/129450/55687
GO:0042176	BP	GO:0042176	regulation of protein catabolic process	111	0.429986	1.35859	0.00665537	0.0591435	0.0479267	2433	tags=47%, list=32%, signal=32%	6599/255488/23376/9097/51684/80762/1050/29978/3304/54467/9978/11236/10221/79699/5709/7336/2308/80011/11213/51343/9860/27351/3553/51201/28952/4478/1471/79031/9827/7124/116224/9781/84961/258010/9683/160418/57761/25898/27074/4193/3458/819/64110/10444/369/999/28996/7471/93974/4983/9532/166979
GO:0098936	CC	GO:0098936	intrinsic component of postsynaptic membrane	49	-0.305177	-1.48838	0.00674893	0.0595626	0.0482663	2155	tags=53%, list=29%, signal=38%	729993/1949/3746/78999/10369/146395/81832/57053/6531/22986/3751/57555/1056/64084/57497/84631/401190/6538/5802/8829/1141/1128/729956/1134/6536/6900
GO:0071826	BP	GO:0071826	ribonucleoprotein complex subunit organization	58	0.487952	1.4744	0.00672932	0.0595626	0.0482663	1997	tags=45%, list=27%, signal=33%	24148/3799/10946/8661/23212/5433/11051/10291/1975/6232/192670/25929/55702/10569/8175/23246/10421/55794/140801/51154/8559/79833/6147/8669/27161/51747
GO:0002253	BP	GO:0002253	activation of immune response	98	0.431919	1.35668	0.00673646	0.0595626	0.0482663	2915	tags=58%, list=39%, signal=36%	2219/1399/5062/1967/4332/26060/728/1387/7099/3553/11118/29760/27242/5906/8915/9868/28526/85364/5581/121665/23308/2625/163486/150372/952/11006/973/93978/581/28385/28473/2359/28638/719/5788/284293/28412/28639/10614/28468/28448/28408/28449/28454/3493/28466/27202/257144/28445/28455/28388/28414/3495/3501/28432/5819/28410
GO:0010092	BP	GO:0010092	specification of animal organ identity	15	-0.535221	-1.95926	0.00687601	0.0605654	0.049079	1376	tags=33%, list=18%, signal=27%	22943/6604/5076/3207/4036
GO:0043543	BP	GO:0043543	protein acylation	72	0.46116	1.41541	0.00691993	0.0608332	0.049296	1790	tags=42%, list=24%, signal=32%	6659/9329/51230/26122/54386/8520/55257/79903/55625/57609/84779/93624/1387/138474/1810/10629/648/2308/90780/23137/3662/23390/27097/3553/51201/11091/84243/201163/2625/9252
GO:0071347	BP	GO:0071347	cellular response to interleukin-1	33	0.52741	1.49203	0.00695197	0.0609958	0.0494277	2272	tags=45%, list=30%, signal=32%	10365/1051/7528/6375/648/3656/1958/11213/3553/3576/9252/7035/11173/4824/9572
GO:0071887	BP	GO:0071887	leukocyte apoptotic process	26	0.569539	1.57958	0.00703914	0.0614015	0.0497565	2149	tags=58%, list=29%, signal=41%	155038/1399/8660/6950/356/81704/3579/27242/8915/5133/1676/1178/581/338442/3575
GO:0016032	BP	GO:0016032	viral process	120	0.428965	1.36317	0.00702717	0.0614015	0.0497565	1995	tags=40%, list=27%, signal=30%	2219/55207/8661/920/2589/7251/201626/64710/3839/29883/10670/1234/55048/256435/5868/5125/9525/51495/3304/79720/6041/23601/56829/57132/8411/128866/5806/29969/3576/6404/5465/2040/200316/6590/7124/10241/23087/9683/9830/3673/9869/219931/3690/7405/30835/10475/27074/7153
GO:0030098	BP	GO:0030098	lymphocyte differentiation	123	0.424733	1.35232	0.00702717	0.0614015	0.0497565	2745	tags=52%, list=36%, signal=34%	6659/54440/292/4853/9935/57178/11334/10875/920/4189/80762/729230/64115/678/5734/6722/7528/6146/648/1316/8876/4783/1958/30009/914/3662/29781/3553/29760/5971/6655/602/161882/51341/51561/8993/2625/1880/246778/150372/399/11006/9760/973/5796/3570/3952/7855/3458/581/3575/23529/7471/5788/677/3111/57630/5450/57089/441478/8744/3445/944/2529
GO:0140677	MF	GO:0140677	molecular function activator activity	52	0.487189	1.45567	0.00706575	0.0615144	0.049848	1499	tags=37%, list=20%, signal=29%	5660/9329/9373/163590/5170/801/10294/64215/84464/400/55802/2919/151636/135154/11080/2760/654817/100507055/5581
GO:0000151	CC	GO:0000151	ubiquitin ligase complex	110	0.436148	1.37707	0.00710154	0.0617066	0.0500037	2521	tags=54%, list=34%, signal=36%	54442/6400/255488/246184/254170/56254/1164/8535/83892/79176/54467/64839/9978/79699/648/56929/8697/7186/10048/197131/10513/64795/51343/6045/84078/10299/339745/80067/8065/9412/23492/57688/57542/23014/7320/80012/92703/1161/84541/9781/54994/84961/23008/26994/80028/25898/26267/27252/8445/79018/51619/10444/54876/54165/166979/55208/10910/54880/89890
GO:0006399	BP	GO:0006399	tRNA metabolic process	43	0.502534	1.47091	0.00716314	0.0621219	0.0503403	2788	tags=70%, list=37%, signal=44%	55699/4677/57470/54931/8270/51493/26024/144233/57505/81627/84705/10248/90353/112970/10056/57570/81890/9836/55520/10556/142940/27304/54482/221078/63899/112858/54913/158234/129450/55687
GO:0051865	BP	GO:0051865	protein autoubiquitination	34	0.5299	1.50637	0.00723683	0.0623966	0.0505628	2913	tags=74%, list=39%, signal=45%	11342/9978/7186/151636/51283/79596/23328/138065/7732/7320/1161/727800/26994/54708/4193/57674/57630/344558/120892/56852/26046/90025/51666/54546/4799
GO:0034219	BP	GO:0034219	carbohydrate transmembrane transport	42	0.512849	1.4967	0.00723894	0.0623966	0.0505628	2066	tags=45%, list=27%, signal=33%	79602/55625/23433/6814/8660/3099/26060/6041/1389/83667/26503/3553/5906/7124/2695/57761/5781/3952/3667
GO:0032869	BP	GO:0032869	cellular response to insulin stimulus	68	0.471784	1.44191	0.00722643	0.0623966	0.0505628	2066	tags=46%, list=27%, signal=33%	7532/5166/1979/10890/6599/57727/55625/4218/23433/64710/8396/8660/5170/94056/51762/26060/201475/11031/2308/3553/2241/6844/55667/84275/3625/57761/5781/5140/9021/3952/3667
GO:0051050	BP	GO:0051050	positive regulation of transport	296	0.377029	1.22934	0.00725026	0.0623966	0.0505628	2389	tags=37%, list=32%, signal=26%	6659/79602/58480/10972/64083/9373/3799/9695/54471/56681/4302/164/11261/5007/57118/23433/7251/23011/51768/3717/729230/23379/8660/3689/5170/57534/8851/801/5321/1051/51762/8723/5868/26060/9525/55204/8976/11031/6041/1389/6375/1861/3784/7099/23607/64328/23204/5028/356/654/79971/9545/64805/1230/2150/3553/3759/51201/9747/5806/4478/9026/30845/4283/5906/6844/3305/2040/5581/7124/55450/5874/3625/3627/4987/5…
GO:0071496	BP	GO:0071496	cellular response to external stimulus	105	0.429251	1.3529	0.00733194	0.0628592	0.0509377	2390	tags=45%, list=32%, signal=31%	5166/3992/5899/84687/1611/8408/2909/23766/10670/136319/154743/5734/6722/3920/7099/2308/83667/1965/51284/654/84219/26100/27072/81788/3553/3759/643246/8915/5465/201163/3625/3673/5781/81929/9780/3952/4193/8658/23334/79726/114131/552/9213/5292/9891/5788/29103
GO:0048471	CC	GO:0048471	perinuclear region of cytoplasm	207	0.393389	1.27122	0.00732462	0.0628592	0.0509377	2299	tags=39%, list=31%, signal=28%	988/9341/10970/391634/3799/23520/10890/5141/164/5007/5062/92140/392/2589/8087/51167/80762/729230/663/54497/8766/10597/8851/64764/377/136319/10791/94056/114049/51762/79156/10955/3304/115361/55109/7099/23607/201931/25932/149371/356/5903/5922/55662/4478/9026/5578/30845/493856/5906/6844/8915/79031/602/2040/5581/22853/10241/23208/3625/29941/153443/66036/7039/3673/27252/27074/7855/25814/5730/1435/34628…
GO:0019882	BP	GO:0019882	antigen processing and presentation	29	0.55589	1.55686	0.00736646	0.0630351	0.0510802	2241	tags=59%, list=30%, signal=41%	10981/10890/55207/10875/4012/51762/3133/9363/3136/5971/911/54915/11021/3127/30835/51752/3118
GO:0031490	MF	GO:0031490	chromatin DNA binding	39	0.507436	1.46689	0.00742076	0.0633792	0.0513591	2071	tags=46%, list=28%, signal=34%	3006/3151/3007/6599/23592/79366/10473/6722/1387/8932/3021/57459/3005/29841/3024/9760/3008/5928
GO:0015276	MF	GO:0015276	ligand-gated ion channel activity	45	-0.317536	-1.59503	0.00758506	0.0640532	0.0519053	1366	tags=40%, list=18%, signal=33%	2899/6338/1143/2185/3762/1137/55879/2904/1142/3744/9635/3765/1141/1134/51802/1260/2905/55283
GO:0022834	MF	GO:0022834	ligand-gated channel activity	45	-0.317536	-1.59503	0.00758506	0.0640532	0.0519053	1366	tags=40%, list=18%, signal=33%	2899/6338/1143/2185/3762/1137/55879/2904/1142/3744/9635/3765/1141/1134/51802/1260/2905/55283
GO:0002720	BP	GO:0002720	positive regulation of cytokine production involved in immune response	20	0.596647	1.58111	0.00752407	0.0640532	0.0519053	2049	tags=60%, list=27%, signal=44%	54440/3133/6375/7099/7186/2150/3553/8915/2625/163486/8482/7855
GO:1900180	BP	GO:1900180	regulation of protein localization to nucleus	37	0.517557	1.48936	0.00758074	0.0640532	0.0519053	2254	tags=51%, list=30%, signal=36%	26524/25937/11261/51684/3717/51569/23607/6950/83667/151636/29969/201163/9258/56957/11006/3952/3458/83666/999
GO:0050853	BP	GO:0050853	B cell receptor signaling pathway	41	0.508808	1.48153	0.00754214	0.0640532	0.0519053	3048	tags=78%, list=41%, signal=47%	4332/29760/28526/150372/952/973/581/28385/28473/28638/5788/28412/28639/28468/28448/28408/28449/28454/3493/28466/257144/28445/28455/28388/28414/3495/3501/28432/28410/28447/28458/28423
GO:0002761	BP	GO:0002761	regulation of myeloid leukocyte differentiation	39	0.507105	1.46593	0.00757298	0.0640532	0.0519053	2540	tags=59%, list=34%, signal=39%	4853/9935/920/80762/1051/10221/7099/5925/1230/5578/161882/7124/51561/9770/7107/11006/133522/3458/1435/677/760/6988/84959
GO:0003714	MF	GO:0003714	transcription corepressor activity	68	0.469165	1.43391	0.00760085	0.0640664	0.0519159	2305	tags=51%, list=31%, signal=36%	51588/25937/9541/57727/23186/7251/5195/51684/8535/29883/163126/1387/8994/6427/8804/5925/5036/84458/126272/7088/602/64207/8819/161882/167465/26145/57761/4863/57649/51616/6478/83666/440498/124359/28996
GO:0034341	BP	GO:0034341	response to interferon-gamma	35	0.53746	1.5297	0.00762758	0.0641715	0.0520011	1145	tags=40%, list=15%, signal=34%	9341/3799/201626/6814/112936/3717/9111/115361/6375/6672/7099/58191/356/55647
GO:0006900	BP	GO:0006900	vesicle budding from membrane	19	0.607997	1.58862	0.00769606	0.06444	0.0522187	1271	tags=53%, list=17%, signal=44%	10972/64083/56681/10959/26286/10427/55204/8976/10802/128866
GO:0060193	BP	GO:0060193	positive regulation of lipase activity	27	0.554735	1.54411	0.00773108	0.06444	0.0522187	2269	tags=52%, list=30%, signal=36%	338328/2776/2769/9373/10672/5170/728/400/8698/64805/10316/440503/552/5156
GO:0030295	MF	GO:0030295	protein kinase activator activity	30	0.539536	1.51464	0.00772014	0.06444	0.0522187	911	tags=27%, list=12%, signal=24%	92597/5062/51719/1164/8851/801/253260/55233
GO:0070663	BP	GO:0070663	regulation of leukocyte proliferation	75	0.455321	1.40504	0.00772029	0.06444	0.0522187	2232	tags=43%, list=30%, signal=30%	54440/57045/80762/729230/8660/64115/1051/9466/4332/3133/6375/57162/648/7099/63925/3553/27242/6655/6541/23308/51561/1178/1880/246778/952/11006/30835/51083/3952/4352/1435/23529
GO:1903131	BP	GO:1903131	mononuclear cell differentiation	129	0.420399	1.33989	0.00769716	0.06444	0.0522187	2745	tags=52%, list=36%, signal=34%	6659/54440/292/4853/9935/57178/11334/10875/920/4189/80762/729230/64115/678/1051/5734/6722/7528/6146/648/1316/8876/4783/1958/30009/914/3662/29781/2150/3553/29760/5971/6655/602/161882/51341/51561/8993/2625/1880/246778/150372/399/11006/9760/973/5796/3570/3952/7855/3458/581/1435/3575/23529/7471/5788/677/3111/57630/5450/57089/441478/8744/3445/944/2529
GO:0060191	BP	GO:0060191	regulation of lipase activity	32	0.53681	1.51333	0.00776018	0.064563	0.0523184	1451	tags=41%, list=19%, signal=33%	338328/2776/2769/9373/10672/5997/5170/5125/728/400/8698/64805/10316
GO:0071222	BP	GO:0071222	cellular response to lipopolysaccharide	56	0.478308	1.44037	0.00778268	0.0646307	0.0523733	2316	tags=48%, list=31%, signal=34%	9373/6374/9646/92140/1051/1234/10221/7099/2919/3656/654/3553/5578/4283/3576/23328/8915/5581/7124/3627/23729/4064/7035/1669/5197/9572/22900
GO:0010518	BP	GO:0010518	positive regulation of phospholipase activity	23	0.573478	1.5647	0.0078044	0.0646917	0.0524227	1451	tags=43%, list=19%, signal=35%	2776/2769/9373/10672/5170/728/400/8698/64805/10316
GO:0002227	BP	GO:0002227	innate immune response in mucosa	11	0.675695	1.56915	0.00782831	0.0647706	0.0524866	1253	tags=55%, list=17%, signal=46%	8349/8339/6036/8346/85236/8343
GO:0001664	MF	GO:0001664	G protein-coupled receptor binding	99	0.427634	1.34374	0.00785446	0.0648677	0.0525653	2236	tags=35%, list=30%, signal=25%	2219/2776/2769/157/10672/6374/4677/84687/3717/729230/801/8321/1857/3304/6375/58191/2919/5028/79971/2773/57561/4283/3576/64108/25805/5898/9294/3627/2695/5781/51083/2781/114131/552/5197
GO:0016410	MF	GO:0016410	N-acyltransferase activity	23	0.572237	1.56131	0.00788284	0.0649829	0.0526586	739	tags=35%, list=10%, signal=31%	9329/138050/26122/8520/79903/84779/1387/138474
GO:0008134	MF	GO:0008134	transcription factor binding	160	0.411989	1.32335	0.00799607	0.0656757	0.0532201	1800	tags=35%, list=24%, signal=27%	988/24148/4853/9935/6497/92140/9967/6996/9969/51684/64710/1025/1050/29883/391257/5089/1051/8553/6722/1387/138474/6874/9978/1810/84181/10221/29079/5813/6801/2308/151636/4664/56919/26043/23081/5925/647044/84458/55662/29969/7088/8915/602/5465/79738/161882/51341/11240/3726/167465/55859/2625/9044/8345/10463/9658
GO:0032101	BP	GO:0032101	regulation of response to external stimulus	273	0.382666	1.24768	0.00799607	0.0656757	0.0532201	2042	tags=36%, list=27%, signal=27%	2219/164/23765/57118/5062/79626/9943/10875/6280/23376/6283/9097/80762/3717/729230/9111/10019/1050/80231/29883/1051/54941/253260/5734/158747/8723/4332/1843/26060/728/1387/22875/3133/6375/10221/7099/7056/151636/255520/51284/654/11213/9975/26057/5925/64805/9860/79647/5272/1230/2150/3553/3579/8530/5578/117157/3576/26007/23328/163702/9868/5465/85364/200316/7124/2811/51561/55122/23075/11240/9258/8993/2…
GO:0061436	BP	GO:0061436	establishment of skin barrier	11	-0.602949	-1.85778	0.00807519	0.0662048	0.0536488	330	tags=45%, list=4%, signal=44%	2810/26154/9076/126695/3848
GO:0050764	BP	GO:0050764	regulation of phagocytosis	19	0.605333	1.58166	0.00810326	0.0663141	0.0537374	2369	tags=74%, list=31%, signal=51%	57118/26060/11031/55529/2150/3553/5806/5906/7124/23208/3673/10960/3458/5788
GO:1903530	BP	GO:1903530	regulation of secretion by cell	198	0.392879	1.2704	0.00814552	0.066539	0.0539196	2272	tags=36%, list=30%, signal=26%	6659/9341/10972/64083/3799/10890/164/5007/55288/4218/7251/23011/6814/51768/3717/729230/8660/3689/7779/5170/801/5321/51762/8723/5868/9525/64215/55204/201475/7099/23607/5028/654/79971/9545/64805/2150/3553/2241/5906/6844/415116/5581/7124/55450/5898/5874/23208/3625/4856/84961/2695/2850/5019/6558/952/219931/5781/8027/51083/57126/3952/3667/3458/338442/114131/23410/552/27345/4824/9572
GO:0051310	BP	GO:0051310	metaphase plate congression	21	0.572337	1.52662	0.00818554	0.0667447	0.0540863	1271	tags=43%, list=17%, signal=36%	10726/23212/8766/9525/55166/54908/8697/57132/128866
GO:0019205	MF	GO:0019205	nucleobase-containing compound kinase activity	10	-0.689087	-2.01684	0.00821868	0.0668938	0.0542072	1595	tags=80%, list=21%, signal=63%	9414/221264/136332/8573/26289/347736/1740/203
GO:0000793	CC	GO:0000793	condensed chromosome	62	0.470345	1.42541	0.00824435	0.0669817	0.0542783	2580	tags=50%, list=34%, signal=33%	55746/1059/9918/56160/23212/1051/259282/6990/10735/134492/9031/55166/5501/54908/84365/23137/29781/23219/9184/151246/7283/9770/493861/81929/7153/84787/27085/2177/378708/10910/29893
GO:0002292	BP	GO:0002292	T cell differentiation involved in immune response	23	0.569946	1.55506	0.00827656	0.0671222	0.0543922	2104	tags=57%, list=28%, signal=41%	10875/5734/30009/3662/5971/602/161882/51561/2625/1880/246778/3570/3458
GO:0034204	BP	GO:0034204	lipid translocation	17	-0.485499	-1.83054	0.00844423	0.0683587	0.0553942	905	tags=47%, list=12%, signal=41%	80148/91869/286046/644444/23250/26154/343702/389668
GO:0051650	BP	GO:0051650	establishment of vesicle localization	40	0.515677	1.49556	0.00847272	0.0684663	0.0554814	2374	tags=57%, list=32%, signal=40%	10972/3799/56681/11261/9371/10959/8766/9342/26286/8825/8976/55330/1861/63915/23233/388552/5874/23208/10749/5871/55686/66008/118426
GO:0070469	CC	GO:0070469	respirasome	15	0.628429	1.56473	0.0087159	0.0703051	0.0569715	2403	tags=80%, list=32%, signal=55%	4694/192286/1345/1351/54902/4719/7386/25994/647087/7381/54205/4731
GO:0009896	BP	GO:0009896	positive regulation of catabolic process	159	0.408569	1.31157	0.00874334	0.0704003	0.0570486	2433	tags=45%, list=32%, signal=31%	292/5899/255488/92140/201292/23376/201626/5433/80762/8396/8660/1050/140775/64115/29883/8408/678/5049/79156/29978/3304/54467/9978/11236/55802/11044/10221/79699/56829/7336/2308/83667/151636/51343/3553/2773/28952/4478/5465/5581/7124/10241/116224/201163/9781/54915/258010/9830/9567/160418/440503/57761/25898/7405/10475/27161/4193/3667/3458/581/167227/64110/3184/10444/2021/665/225/154/677/93974/9532/166…
GO:0009451	BP	GO:0009451	RNA modification	43	0.49811	1.45796	0.00876016	0.0704098	0.0570563	2487	tags=63%, list=33%, signal=42%	117246/115939/23070/114049/64216/54931/26995/345630/144233/57505/81627/27079/84705/9530/90353/200316/112970/57570/81890/9836/142940/27304/54482/221078/63899/131870/83448
GO:0002637	BP	GO:0002637	regulation of immunoglobulin production	21	0.571336	1.52395	0.00883387	0.0708757	0.0574339	2369	tags=67%, list=31%, signal=46%	54440/4189/80762/9466/6830/3133/6375/54537/7186/30009/7124/84787/23529/5788
GO:0019220	BP	GO:0019220	regulation of phosphate metabolic process	432	0.363623	1.19733	0.0088928	0.071095	0.0576116	2479	tags=38%, list=33%, signal=27%	90441/7532/79602/5223/2776/5166/261726/26524/1399/92597/54386/91/25937/11261/5899/5007/388585/56005/5062/221927/4298/10527/84687/920/5997/51719/29950/7251/5175/6283/57045/10935/8087/8396/3717/1164/8660/1025/10019/3689/10959/1050/5170/140775/29883/8851/801/5525/51744/1857/1032/94056/253260/259282/80829/1843/728/1848/9344/285489/57493/1389/5912/10221/9175/11137/55233/7099/7186/116496/83667/5911/512…
GO:0051174	BP	GO:0051174	regulation of phosphorus metabolic process	432	0.363623	1.19733	0.0088928	0.071095	0.0576116	2479	tags=38%, list=33%, signal=27%	90441/7532/79602/5223/2776/5166/261726/26524/1399/92597/54386/91/25937/11261/5899/5007/388585/56005/5062/221927/4298/10527/84687/920/5997/51719/29950/7251/5175/6283/57045/10935/8087/8396/3717/1164/8660/1025/10019/3689/10959/1050/5170/140775/29883/8851/801/5525/51744/1857/1032/94056/253260/259282/80829/1843/728/1848/9344/285489/57493/1389/5912/10221/9175/11137/55233/7099/7186/116496/83667/5911/512…
GO:0035019	BP	GO:0035019	somatic stem cell population maintenance	18	0.611257	1.58311	0.00911446	0.0727379	0.0589429	1227	tags=44%, list=16%, signal=37%	6659/6497/430/678/81606/22882/10629/27097
GO:0006096	BP	GO:0006096	glycolytic process	21	0.570259	1.52108	0.00915804	0.0728281	0.0590159	1548	tags=48%, list=21%, signal=38%	5223/3607/441531/80201/221937/3099/55526/57103/5465/51341
GO:0008033	BP	GO:0008033	tRNA processing	34	0.524795	1.49186	0.00915812	0.0728281	0.0590159	2788	tags=76%, list=37%, signal=48%	54931/8270/51493/26024/144233/57505/81627/84705/10248/90353/112970/57570/81890/9836/55520/10556/142940/27304/54482/221078/63899/112858/54913/158234/129450/55687
GO:0140534	CC	GO:0140534	endoplasmic reticulum protein-containing complex	30	0.536316	1.5056	0.00918647	0.0729247	0.0590942	1163	tags=40%, list=15%, signal=34%	23197/157708/56851/6400/23753/54941/11231/11236/7186/23204/26043/10299
GO:0002287	BP	GO:0002287	alpha-beta T cell activation involved in immune response	20	0.592018	1.56884	0.00929998	0.0733086	0.0594053	2104	tags=60%, list=28%, signal=43%	5734/30009/3662/5971/602/161882/51561/2625/1880/246778/3570/3458
GO:0002293	BP	GO:0002293	alpha-beta T cell differentiation involved in immune response	20	0.592018	1.56884	0.00929998	0.0733086	0.0594053	2104	tags=60%, list=28%, signal=43%	5734/30009/3662/5971/602/161882/51561/2625/1880/246778/3570/3458
GO:0002294	BP	GO:0002294	CD4-positive, alpha-beta T cell differentiation involved in immune response	20	0.592018	1.56884	0.00929998	0.0733086	0.0594053	2104	tags=60%, list=28%, signal=43%	5734/30009/3662/5971/602/161882/51561/2625/1880/246778/3570/3458
GO:0044391	CC	GO:0044391	ribosomal subunit	38	0.519759	1.49492	0.00928338	0.0733086	0.0594053	2443	tags=63%, list=32%, signal=43%	65080/6166/64965/64975/116541/6232/6235/54534/6146/93144/11222/140801/9801/55173/64928/54948/6168/6130/6147/6157/6139/64949/63899/6173
GO:0045022	BP	GO:0045022	early endosome to late endosome transport	13	0.644894	1.56516	0.00943711	0.0741299	0.0600709	1518	tags=54%, list=20%, signal=43%	84079/23011/84376/5868/8411/4478/22853
GO:0098927	BP	GO:0098927	vesicle-mediated transport between endosomal compartments	13	0.644894	1.56516	0.00943711	0.0741299	0.0600709	1518	tags=54%, list=20%, signal=43%	84079/23011/84376/5868/8411/4478/22853
GO:0008645	BP	GO:0008645	hexose transmembrane transport	41	0.503262	1.46538	0.0095219	0.0744064	0.0602949	2066	tags=44%, list=27%, signal=32%	79602/55625/23433/6814/8660/3099/26060/6041/1389/83667/3553/5906/7124/2695/57761/5781/3952/3667
GO:0015749	BP	GO:0015749	monosaccharide transmembrane transport	41	0.503262	1.46538	0.0095219	0.0744064	0.0602949	2066	tags=44%, list=27%, signal=32%	79602/55625/23433/6814/8660/3099/26060/6041/1389/83667/3553/5906/7124/2695/57761/5781/3952/3667
GO:0031647	BP	GO:0031647	regulation of protein stability	88	0.441425	1.37804	0.00950011	0.0744064	0.0602949	2552	tags=51%, list=34%, signal=34%	6659/338328/2776/23673/391634/54552/11261/6400/9334/23011/54918/284996/1857/1387/3304/11236/1389/3920/389856/6950/83548/59343/9026/84327/79031/9530/7320/92703/66036/6048/9770/55664/5190/4193/819/51616/10491/9572/23252/5292/9532/1409/10910/27042/730094
GO:0031398	BP	GO:0031398	positive regulation of protein ubiquitination	39	0.503148	1.45449	0.00956084	0.0745812	0.0604366	2836	tags=72%, list=38%, signal=45%	9646/91947/56160/254170/56254/80762/9111/1025/9978/57162/648/51343/59343/57561/8915/57761/83932/25898/85453/54165/166979/55208/378708/120892/27338/378884/144165/139285
GO:1901224	BP	GO:1901224	positive regulation of NIK/NF-kappaB signaling	13	0.643817	1.56255	0.00961027	0.0747078	0.0605392	1549	tags=62%, list=21%, signal=49%	54386/9111/7099/51284/3553/23328/7124/51561
GO:0000460	BP	GO:0000460	maturation of 5.8S rRNA	13	0.643414	1.56157	0.00961027	0.0747078	0.0605392	2377	tags=77%, list=32%, signal=53%	117246/80135/23212/23246/51018/54512/84549/10200/27340/29777
GO:0010243	BP	GO:0010243	response to organonitrogen compound	328	0.373767	1.22146	0.00964007	0.0748103	0.0606222	2430	tags=38%, list=32%, signal=27%	988/23197/7532/79602/338328/2769/5166/10972/64083/2806/1979/9695/10890/6599/6400/84687/57727/23376/5997/55625/4218/4121/23433/389541/9097/6814/4189/64710/8396/3717/1967/23753/8660/3689/5170/10365/801/1719/1051/10670/94056/51762/1843/26060/728/29978/9804/3251/201475/11236/11031/159/1861/11160/51274/3784/7099/7056/3709/2308/83667/197131/1958/5028/5903/11213/10299/366/64805/25948/63826/3553/2773/843…
GO:0000077	BP	GO:0000077	DNA damage checkpoint signaling	31	0.527545	1.48281	0.00968964	0.0750655	0.0608291	2074	tags=52%, list=28%, signal=38%	988/6659/5514/261726/55159/29980/84444/9344/163859/51776/51343/9656/5781/4193/6118/25949
GO:0002456	BP	GO:0002456	T cell mediated immunity	34	0.522595	1.48561	0.00977377	0.0755872	0.0612518	2369	tags=62%, list=31%, signal=43%	54440/729230/3251/3133/6375/3136/7186/30009/3553/11118/51561/911/1178/2625/163486/11006/182/7855/3575/2794/5788
GO:0034142	BP	GO:0034142	toll-like receptor 4 signaling pathway	13	0.638315	1.54919	0.00995657	0.0765199	0.0620076	1626	tags=62%, list=22%, signal=48%	9111/26060/57162/7099/57590/2150/5581/9258
GO:0071677	BP	GO:0071677	positive regulation of mononuclear cell migration	17	0.603451	1.54603	0.00997938	0.0765199	0.0620076	1681	tags=47%, list=22%, signal=37%	9943/729230/158747/6375/81704/1230/7124/3627
GO:0034121	BP	GO:0034121	regulation of toll-like receptor signaling pathway	17	0.603301	1.54564	0.00997938	0.0765199	0.0620076	1626	tags=53%, list=22%, signal=42%	5170/80231/26060/57162/57590/11213/3662/2150/9258
GO:1902850	BP	GO:1902850	microtubule cytoskeleton organization involved in mitosis	35	0.530893	1.511	0.00993791	0.0765199	0.0620076	2428	tags=54%, list=32%, signal=37%	26073/10726/9371/8766/10735/9525/440145/3304/54908/137886/57132/23172/128866/89958/7283/8658/80258/4134/57562
GO:0046631	BP	GO:0046631	alpha-beta T cell activation	48	0.493373	1.45955	0.00995866	0.0765199	0.0620076	2745	tags=54%, list=36%, signal=35%	54440/57045/729230/64115/5734/6146/3133/6375/30009/3662/5971/602/161882/51561/2625/1880/246778/11006/9760/3570/3458/5788/57630/57089/944/2529
GO:0002700	BP	GO:0002700	regulation of production of molecular mediator of immune response	49	0.486687	1.44024	0.010121	0.0774737	0.0627805	2232	tags=53%, list=30%, signal=38%	54440/4189/80762/729230/51744/9466/6830/3133/6375/7099/54537/7186/11213/30009/2150/3553/8915/7124/1178/2625/163486/11006/8482/7855/84787/23529
GO:0035967	BP	GO:0035967	cellular response to topologically incorrect protein	32	0.530985	1.49691	0.0101653	0.0776806	0.0629482	1760	tags=56%, list=23%, signal=43%	92552/23376/4189/51768/23753/10959/64764/51182/3304/1861/6782/1965/55161/23456/51283/3305/51360/6048
GO:0050766	BP	GO:0050766	positive regulation of phagocytosis	15	0.621931	1.54855	0.010239	0.0781116	0.0632974	2369	tags=73%, list=31%, signal=50%	57118/11031/2150/3553/5806/5906/7124/3673/10960/3458/5788
GO:0006417	BP	GO:0006417	regulation of translation	117	0.416073	1.31965	0.0103874	0.0791091	0.0641057	2558	tags=48%, list=34%, signal=32%	6659/9939/149986/1979/28958/85451/5997/201626/5433/8087/1975/192670/10959/25929/29883/1719/678/136319/23173/6197/54931/64215/10605/11236/6146/55802/11044/26995/5813/116496/83667/1965/7555/6059/5036/10289/56648/602/7124/84541/54915/3673/1938/27161/167227/3184/4076/10767/677/9148/63899/3658/400961/9811/55571/87178
GO:0006606	BP	GO:0006606	protein import into nucleus	45	0.489058	1.43322	0.0104254	0.0792645	0.0642317	1414	tags=40%, list=19%, signal=33%	55746/10526/5514/11261/10527/9679/51684/10628/3717/3839/26060/51569/5534/5903/29107/29969/26953/602
GO:0071345	BP	GO:0071345	cellular response to cytokine stimulus	242	0.383698	1.24627	0.0105368	0.0799767	0.0648088	2387	tags=40%, list=32%, signal=29%	988/9341/79602/3799/1399/51588/292/6374/23765/9646/9943/7737/920/201626/6814/112936/3717/729230/9111/1025/10019/1050/10365/29883/678/3099/1051/1234/9466/54941/4332/1843/26060/7528/3304/115361/6375/6672/648/7099/7186/2919/3656/4783/1958/356/11213/81704/55647/79168/1230/2150/3553/3579/2241/260434/23143/4283/27242/3576/4144/163702/6404/9530/7124/4744/11240/3627/2625/23729/55540/6558/9252/7035/11006/…
GO:0035137	BP	GO:0035137	hindlimb morphogenesis	14	-0.533707	-1.9009	0.0106572	0.0807541	0.0654388	2633	tags=71%, list=35%, signal=47%	3235/130497/7473/5307/342184/4487/7291/60529/3236/3899
GO:0070227	BP	GO:0070227	lymphocyte apoptotic process	17	0.601307	1.54053	0.0108041	0.0817298	0.0662295	2149	tags=71%, list=29%, signal=51%	155038/1399/8660/356/81704/27242/8915/5133/1676/1178/581/3575
GO:0051225	BP	GO:0051225	spindle assembly	26	0.562006	1.55868	0.0108649	0.081927	0.0663892	1271	tags=46%, list=17%, signal=38%	26073/9371/8766/22919/10735/9525/440145/3304/26054/57132/23172/128866
GO:0003735	MF	GO:0003735	structural constituent of ribosome	33	0.517296	1.46342	0.0108848	0.081927	0.0663892	2191	tags=58%, list=29%, signal=41%	65080/6166/64965/64975/116541/6232/6235/6146/93144/11222/140801/9801/64928/54948/6168/6130/6147/6157/6139
GO:0090501	BP	GO:0090501	RNA phosphodiester bond hydrolysis	49	0.485497	1.43672	0.0108819	0.081927	0.0663892	2558	tags=59%, list=34%, signal=39%	65080/88745/23212/201626/11051/22803/29883/23246/6036/6041/54512/55720/10248/23283/10607/9683/6023/55520/27161/10556/27340/167227/53981/2021/29777/83594/131870/23357/87178
GO:0042098	BP	GO:0042098	T cell proliferation	61	0.466599	1.41271	0.0109561	0.0823263	0.0667128	2106	tags=41%, list=28%, signal=30%	54440/57045/80762/729230/64115/1051/9466/3133/6375/57162/648/81704/3553/4478/27242/6655/6541/23308/51561/1178/246778/11006/30835/3952/581
GO:0050821	BP	GO:0050821	protein stabilization	56	0.467371	1.40743	0.0111072	0.0833227	0.0675203	2485	tags=57%, list=33%, signal=39%	6659/338328/2776/23673/391634/11261/6400/23011/1857/3304/1389/3920/389856/6950/83548/9026/84327/79031/9530/7320/66036/9770/55664/5190/819/51616/10491/23252/5292/9532/1409/10910
GO:0030433	BP	GO:0030433	ubiquitin-dependent ERAD pathway	20	0.585137	1.55061	0.0115643	0.0866031	0.0701785	1964	tags=60%, list=26%, signal=44%	23197/9695/6400/4121/9097/4189/29978/11160/10299/258010/6048/51465
GO:0008610	BP	GO:0008610	lipid biosynthetic process	207	0.386137	1.24778	0.011583	0.0866031	0.0701785	2353	tags=37%, list=31%, signal=26%	5166/266971/3992/57217/10654/11261/5007/9334/22845/54965/8879/8396/57515/5321/154141/2531/23446/256435/51097/84002/51495/8560/55361/55500/9563/1389/11160/5565/79575/1958/84869/7903/23049/654/55300/201562/253430/64746/3553/3612/81537/403313/157506/5465/54928/5742/7124/340485/11161/2230/2695/51360/151742/440503/114883/57761/6309/9021/8760/3952/57107/570/55326/5730/3458/1608/23410/129642/552/85465/2…
GO:0039702	BP	GO:0039702	viral budding via host ESCRT complex	10	0.682515	1.55059	0.0116825	0.0868549	0.0703825	1271	tags=60%, list=17%, signal=50%	7251/55048/9525/79720/57132/128866
GO:0046755	BP	GO:0046755	viral budding	10	0.682515	1.55059	0.0116825	0.0868549	0.0703825	1271	tags=60%, list=17%, signal=50%	7251/55048/9525/79720/57132/128866
GO:0034248	BP	GO:0034248	regulation of cellular amide metabolic process	132	0.41565	1.32539	0.0117325	0.0868549	0.0703825	2790	tags=52%, list=37%, signal=33%	6659/9939/5223/5166/10972/149986/1979/28958/85451/5997/201626/5433/8087/1975/192670/10959/25929/29883/1719/678/136319/23173/6197/54931/64215/10605/11236/6146/55802/11044/26995/5813/116496/83667/1965/57103/7555/6059/5036/10289/56648/602/7124/84541/54915/3673/1938/27161/3458/167227/23410/3184/4076/10767/677/9148/63899/3658/400961/9811/55571/87178/196513/5562/406921/23657/26046/1983/10985
GO:0051338	BP	GO:0051338	regulation of transferase activity	255	0.380085	1.23705	0.0117325	0.0868549	0.0703825	2479	tags=41%, list=33%, signal=29%	90441/7532/2776/26524/92597/25937/11261/5899/5062/91947/4298/10527/920/5997/51719/29950/7251/6283/10935/8396/3717/57515/1164/8660/10019/1050/5170/140775/8851/801/5525/1857/1032/94056/253260/80829/1843/728/9344/285489/57493/5912/10221/9175/648/7099/6950/7186/143/83667/151636/1958/57103/143384/5903/11213/51343/11329/5925/64805/3553/57561/260434/5906/23328/8915/7124/22853/55450/51561/5558/9770/7039/…
GO:1901698	BP	GO:1901698	response to nitrogen compound	354	0.369183	1.21022	0.0117325	0.0868549	0.0703825	2430	tags=38%, list=32%, signal=27%	988/23197/7532/79602/338328/2776/2769/5166/10972/64083/2806/1979/9695/1399/10890/6599/5899/6400/56160/84687/57727/23376/5997/55625/4218/4121/23433/389541/201626/9097/6814/4189/64710/8396/3717/1967/23753/8660/3689/5170/10365/8851/801/1719/1051/10670/94056/51762/1843/26060/728/29978/9804/3251/201475/11236/11031/159/1861/11160/51274/3784/57162/7099/7186/7056/3709/2308/83667/197131/1958/5028/5903/112…
GO:0005524	MF	GO:0005524	ATP binding	393	0.366335	1.20394	0.0117325	0.0868549	0.0703825	2305	tags=36%, list=31%, signal=26%	3308/5166/157/391634/22928/3799/9917/26524/91/10654/55699/4175/4677/57118/5062/9967/3324/1184/9943/6996/80201/115/7190/5037/9371/388228/8396/3717/1025/23347/5170/8732/8408/3099/10294/51182/9261/79672/9031/55794/6197/9525/54863/3304/9344/55361/55500/9931/6041/79646/84181/11044/64781/9175/55585/1861/6950/64222/5210/3656/6782/56919/57505/23137/23049/5028/51776/1183/11213/23456/55300/5613/7318/11329/…
GO:0016363	CC	GO:0016363	nuclear matrix	32	0.527296	1.48651	0.0118724	0.0876729	0.0710454	1963	tags=47%, list=26%, signal=35%	84844/51588/8520/59348/1051/10735/64395/7528/6041/64396/25932/6678/1161/53335/80139
GO:0048285	BP	GO:0048285	organelle fission	139	0.409393	1.30837	0.0118819	0.0876729	0.0710454	2132	tags=35%, list=28%, signal=26%	26073/10726/148479/54471/9918/246184/84687/3622/23212/9371/1164/192670/8766/10735/1843/9525/440145/138474/23244/3304/23047/84464/11044/54908/8697/137886/57132/23137/55810/51343/5925/23172/29781/3553/128866/9184/151246/7320/1352/5898/55706/7283/7039/81929/7153/54708/5139/8658/168448
GO:0042770	BP	GO:0042770	signal transduction in response to DNA damage	48	0.49032	1.45052	0.0119351	0.0879216	0.0712469	2432	tags=54%, list=32%, signal=37%	988/6659/5514/261726/55702/55159/29980/84444/9344/6672/163859/83667/51776/51343/602/340485/9656/200734/5781/4193/6118/25949/28996/161742/7471/2177
GO:0030217	BP	GO:0030217	T cell differentiation	88	0.438492	1.36889	0.0120434	0.0883739	0.0716135	2745	tags=53%, list=36%, signal=34%	6659/54440/9935/57178/10875/920/729230/64115/678/5734/6722/6146/648/8876/1958/30009/914/3662/29781/3553/5971/6655/602/161882/51561/2625/1880/246778/399/11006/9760/5796/3570/3952/7855/3458/3575/7471/5788/677/3111/57630/57089/441478/8744/944/2529
GO:0006909	BP	GO:0006909	phagocytosis	85	0.436918	1.35927	0.0120555	0.0883739	0.0716135	2915	tags=61%, list=39%, signal=38%	2219/11334/57118/55207/5175/729230/3689/5868/26060/11031/7099/22918/55647/55529/2150/3553/56990/5806/5906/28526/54734/4481/5581/7124/23208/3673/399/3690/10960/3952/3458/28385/28473/28638/5788/28412/28639/28468/28448/28408/28449/28454/3493/28466/28445/28455/28388/28414/3495/3501/28432/28410
GO:0009897	CC	GO:0009897	external side of plasma membrane	142	0.407292	1.30292	0.0120314	0.0883739	0.0716135	2840	tags=54%, list=38%, signal=34%	2219/338328/4065/920/729230/3689/1234/51744/9466/969/57493/3133/7099/3136/7056/6967/2683/356/914/64805/1230/3579/11118/4283/28526/921/4481/5133/6982/6983/7124/2811/23308/911/3627/81539/3673/29121/6978/2239/8482/30835/973/3604/3570/3575/28385/1233/28473/5156/6974/9976/28638/5788/6977/3577/28412/28639/28468/28448/28408/28449/2826/10825/28454/3493/28466/28445/28455/57007/28388/619207/1901/28414/3495…
GO:1901658	BP	GO:1901658	glycosyl compound catabolic process	11	0.66054	1.53396	0.0121377	0.0888318	0.0719845	2280	tags=82%, list=30%, signal=57%	1806/2517/2519/4668/22875/81602/200316/55347/161823
GO:0000280	BP	GO:0000280	nuclear division	126	0.415553	1.32461	0.0121808	0.089003	0.0721233	2132	tags=36%, list=28%, signal=26%	26073/10726/148479/9918/246184/84687/3622/23212/9371/1164/192670/8766/10735/1843/9525/440145/138474/23244/3304/23047/84464/11044/54908/8697/137886/57132/23137/55810/51343/5925/23172/29781/3553/128866/9184/151246/7320/55706/7283/7039/81929/7153/5139/8658/168448
GO:0071216	BP	GO:0071216	cellular response to biotic stimulus	67	0.456769	1.3935	0.0122666	0.0894846	0.0725135	2316	tags=46%, list=31%, signal=32%	9373/6374/9646/92140/10628/1051/1234/84464/10221/7099/2919/3656/57103/654/3553/5578/4283/3576/23328/8915/5581/7124/3627/23729/4064/7035/7855/1669/5197/9572/22900
GO:0071459	BP	GO:0071459	protein localization to chromosome, centromeric region	11	0.66041	1.53366	0.0123175	0.089634	0.0726346	1389	tags=55%, list=18%, signal=45%	55920/55166/54908/23137/5925/9184
GO:0031985	CC	GO:0031985	Golgi cisterna	36	0.523234	1.49888	0.0123269	0.089634	0.0726346	1574	tags=39%, list=21%, signal=31%	27333/64083/9334/2589/64131/23011/10959/79571/55204/22856/2683/83548/2526/55454
GO:0048247	BP	GO:0048247	lymphocyte chemotaxis	15	0.615993	1.53377	0.0126083	0.0915324	0.0741729	1780	tags=53%, list=24%, signal=41%	9943/729230/6375/58191/11240/3627/1880/6558
GO:0030594	MF	GO:0030594	neurotransmitter receptor activity	39	-0.321702	-1.56968	0.0126392	0.0916085	0.0742346	1776	tags=46%, list=24%, signal=35%	3362/3350/57053/2560/1812/127385/2899/1143/2185/26538/1137/55879/2904/1142/1141/1128/1134/2905
GO:0001678	BP	GO:0001678	cellular glucose homeostasis	45	0.485085	1.42158	0.0127083	0.0919612	0.0745204	1775	tags=38%, list=24%, signal=29%	6659/3607/3799/5007/80201/6814/221937/64710/8660/3099/6722/2308/415116/5581/55450/2850/5019
GO:0043124	BP	GO:0043124	negative regulation of I-kappaB kinase/NF-kappaB signaling	10	0.679637	1.54405	0.0127692	0.0922537	0.0747575	2316	tags=90%, list=31%, signal=62%	28952/7088/56957/23005/399/11006/5494/9572/22900
GO:0051235	BP	GO:0051235	maintenance of location	95	0.43532	1.36673	0.0127914	0.0922663	0.0747677	2568	tags=51%, list=34%, signal=34%	64083/9168/6280/920/51684/3954/5170/801/3099/1234/114885/202018/22821/6375/6672/3709/356/3553/28952/4283/5465/55252/2760/4481/5581/7124/7782/79085/3627/440503/158219/219931/3690/53940/7405/8760/3952/2512/581/375387/5311/2201/79041/5788/1193/57338/84959/8399
GO:0000118	CC	GO:0000118	histone deacetylase complex	18	0.60059	1.55548	0.0128915	0.0922811	0.0747797	2071	tags=56%, list=28%, signal=40%	3622/23186/8932/10629/79685/64426/57459/8819/57649/5928
GO:2000514	BP	GO:2000514	regulation of CD4-positive, alpha-beta T cell activation	19	0.59296	1.54933	0.0128492	0.0922811	0.0747797	2104	tags=53%, list=28%, signal=38%	54440/57045/64115/6375/30009/3662/51561/2625/246778/3458
GO:1904037	BP	GO:1904037	positive regulation of epithelial cell apoptotic process	12	0.646497	1.53818	0.0129063	0.0922811	0.0747797	1104	tags=33%, list=15%, signal=28%	51588/3717/1965/356
GO:0006757	BP	GO:0006757	ATP generation from ADP	22	0.552258	1.4944	0.0129575	0.0922811	0.0747797	1548	tags=45%, list=21%, signal=36%	5223/3607/441531/80201/221937/3099/55526/57103/5465/51341
GO:0045727	BP	GO:0045727	positive regulation of translation	31	0.520905	1.46415	0.0129453	0.0922811	0.0747797	2200	tags=58%, list=29%, signal=41%	6659/28958/5433/8087/54931/10605/11044/26995/116496/7555/56648/602/7124/54915/3673/1938/27161/3184
GO:1903829	BP	GO:1903829	positive regulation of cellular protein localization	88	0.436713	1.36333	0.012941	0.0922811	0.0747797	2254	tags=41%, list=30%, signal=29%	58480/3799/54471/54552/25937/11261/84687/7251/3717/3689/8766/5170/8851/51104/9696/55166/23607/6950/83667/151636/9860/51201/9747/4478/3305/5780/2040/5581/7124/23208/7107/3952/7855/3458/83666/999
GO:0016772	MF	GO:0016772	transferase activity, transferring phosphorus-containing groups	250	0.38329	1.24773	0.0129281	0.0922811	0.0747797	2306	tags=38%, list=31%, signal=27%	5166/157/266971/22928/9917/26524/10714/91/10654/57118/5062/9943/84687/5430/22845/80201/5433/388228/8396/3717/5432/1025/5170/54108/8732/8851/8408/3099/9261/79672/9031/6197/79158/138474/9344/55361/55500/6041/79646/11044/64781/9175/5565/5210/3656/283209/23049/51776/11213/55300/5613/11329/253430/81788/2241/5578/5439/146057/26007/9412/415116/90353/139189/5581/22853/93/29941/23729/23043/221823/9770/925…
GO:0006629	BP	GO:0006629	lipid metabolic process	391	0.368359	1.21037	0.0129281	0.0922811	0.0747797	2353	tags=36%, list=31%, signal=26%	5660/79602/5166/9373/266971/2517/3992/1399/57217/51588/216/10654/11261/6400/5007/9334/36/1892/22845/79887/54965/8879/8396/57515/57665/8660/1050/5321/5326/154141/5525/2531/23446/256435/5049/5306/51097/10955/84002/51495/8560/4668/55361/55500/9563/1389/11313/168455/64781/116236/29785/11160/5565/113612/83667/79575/1958/84869/7903/23049/654/9975/128/55300/201562/253430/64805/3632/25948/55529/64746/505…
GO:0042093	BP	GO:0042093	T-helper cell differentiation	19	0.592669	1.54857	0.0130129	0.0923834	0.0748625	2041	tags=58%, list=27%, signal=42%	5734/30009/3662/5971/602/161882/51561/2625/1880/246778/3570
GO:0070063	MF	GO:0070063	RNA polymerase binding	19	0.592661	1.54855	0.0130129	0.0923834	0.0748625	1563	tags=53%, list=21%, signal=42%	54700/144108/58506/9646/23160/23168/58490/57654/2040/55197
GO:0098960	MF	GO:0098960	postsynaptic neurotransmitter receptor activity	19	-0.447534	-1.74102	0.0130871	0.0924728	0.074935	1711	tags=58%, list=23%, signal=45%	57053/2560/1812/2899/1143/1137/1142/1141/1128/1134/2905
GO:0016064	BP	GO:0016064	immunoglobulin mediated immune response	61	0.463835	1.40434	0.0130717	0.0924728	0.074935	3048	tags=69%, list=41%, signal=41%	80762/9466/6830/3133/6375/54537/30009/8915/602/28526/7124/23075/3127/84787/23529/28385/3118/28473/28638/5788/28412/3111/28639/28468/28448/28408/28449/28454/3493/28466/28445/28455/28388/28414/3495/3501/28432/5819/28410/28447/28458/28423
GO:0019724	BP	GO:0019724	B cell mediated immunity	61	0.463835	1.40434	0.0130717	0.0924728	0.074935	3048	tags=69%, list=41%, signal=41%	80762/9466/6830/3133/6375/54537/30009/8915/602/28526/7124/23075/3127/84787/23529/28385/3118/28473/28638/5788/28412/3111/28639/28468/28448/28408/28449/28454/3493/28466/28445/28455/28388/28414/3495/3501/28432/5819/28410/28447/28458/28423
GO:0046324	BP	GO:0046324	regulation of glucose import	23	0.552185	1.5066	0.0131636	0.0928251	0.0752205	2066	tags=57%, list=27%, signal=41%	79602/23433/6814/8660/3099/26060/6041/1389/5906/7124/5781/3952/3667
GO:1903322	BP	GO:1903322	positive regulation of protein modification by small protein conjugation or removal	41	0.49514	1.44173	0.0131782	0.0928251	0.0752205	2836	tags=71%, list=38%, signal=44%	51588/9646/91947/56160/254170/56254/80762/9111/1025/9978/57162/648/51343/59343/57561/8915/57761/83932/25898/85453/54165/166979/55208/378708/120892/27338/378884/144165/139285
GO:0044770	BP	GO:0044770	cell cycle phase transition	132	0.413953	1.31998	0.013227	0.0930231	0.0753809	2432	tags=42%, list=32%, signal=29%	988/6659/5514/261726/26524/91/55920/23276/246184/84687/1164/8766/801/678/55159/1032/1843/26060/79176/9525/29980/84444/64839/9344/54908/8697/586/163859/143384/23137/51776/51343/51379/26057/5925/128866/8065/9184/116224/9656/5781/4863/8462/4193/6118/25949/134353/168448/5311/7027/901/5788/677/85417/27085/2177
GO:0032559	MF	GO:0032559	adenyl ribonucleotide binding	416	0.360696	1.18689	0.0133765	0.0939274	0.0761138	2305	tags=35%, list=31%, signal=26%	3308/5166/157/391634/22928/3799/9917/26524/54471/5141/91/10654/55699/4175/4677/57118/5062/9967/3324/1184/9943/2747/6996/80201/115/7190/5037/9371/388228/8396/3717/1025/23347/5170/8732/8408/3099/10294/51182/9261/79672/9031/55794/6197/9525/54863/3304/9344/55361/55500/9931/6041/79646/84181/11044/64781/9175/55585/1861/6950/64222/5210/3656/6782/56919/57505/23137/23049/5028/51776/1183/11213/23456/55300/…
GO:0036336	BP	GO:0036336	dendritic cell migration	13	0.626968	1.52165	0.0134197	0.0940839	0.0762405	1729	tags=46%, list=23%, signal=36%	729230/1234/81704/1230/3579/1880
GO:0046323	BP	GO:0046323	glucose import	28	0.537413	1.50062	0.0134522	0.0941655	0.0763067	2066	tags=54%, list=27%, signal=39%	79602/55625/23433/6814/8660/3099/26060/6041/1389/83667/5906/7124/5781/3952/3667
GO:0061980	MF	GO:0061980	regulatory RNA binding	16	0.601561	1.52686	0.0136533	0.0954249	0.0773272	1109	tags=44%, list=15%, signal=37%	6659/23264/83989/192670/8932/51284/84872
GO:0033116	CC	GO:0033116	endoplasmic reticulum-Golgi intermediate compartment membrane	29	0.53713	1.50432	0.0137205	0.0957454	0.0775869	2143	tags=55%, list=28%, signal=40%	10972/203547/2589/10959/147007/3998/24141/2153/79056/121665/7039/123720/10960/9780/1522/374
GO:0032946	BP	GO:0032946	positive regulation of mononuclear cell proliferation	46	0.485003	1.42494	0.0137736	0.0959675	0.0777669	2369	tags=48%, list=31%, signal=33%	54440/729230/8660/9466/3133/6375/57162/648/7099/63925/3553/6541/23308/51561/1880/952/30835/3952/4352/1435/23529/5788
GO:0045639	BP	GO:0045639	positive regulation of myeloid cell differentiation	34	0.511751	1.45478	0.0139295	0.096754	0.0784042	2389	tags=56%, list=32%, signal=38%	4853/91/920/23186/3304/10221/23456/5925/1230/5578/7124/51561/182/133522/4352/3458/1435/677/760
GO:0070665	BP	GO:0070665	positive regulation of leukocyte proliferation	47	0.476656	1.40369	0.0139116	0.096754	0.0784042	2369	tags=47%, list=31%, signal=32%	54440/729230/8660/9466/3133/6375/57162/648/7099/63925/3553/6541/23308/51561/1880/952/30835/3952/4352/1435/23529/5788
GO:0032182	MF	GO:0032182	ubiquitin-like protein binding	26	0.55319	1.53423	0.0139915	0.0968856	0.0785109	2454	tags=69%, list=33%, signal=47%	23197/9373/6996/7251/1164/8535/137886/26043/9184/10254/9683/83932/8027/7153/199990/4193/54165/55208
GO:0000287	MF	GO:0000287	magnesium ion binding	61	0.462729	1.401	0.0139784	0.0968856	0.0785109	1995	tags=46%, list=27%, signal=34%	3607/9943/6996/5464/6102/6197/55361/152002/3251/64781/159/5911/51776/11213/11329/63826/81788/3612/10056/221823/54936/9252/23012/5634/23200/6009/8445/7153
GO:1903008	BP	GO:1903008	organelle disassembly	34	0.511006	1.45266	0.0140834	0.0972346	0.0787937	1407	tags=38%, list=19%, signal=31%	3799/292/23376/8408/3099/23766/55102/51569/57103/26100/493856/643246/9140
GO:0002687	BP	GO:0002687	positive regulation of leukocyte migration	44	0.490227	1.43534	0.0141067	0.0972346	0.0787937	2361	tags=48%, list=31%, signal=33%	57118/9943/729230/158747/728/6375/81704/64805/79647/1230/2150/3579/3576/7124/23075/3627/3673/3570/1435/375056/719
GO:0035303	BP	GO:0035303	regulation of dephosphorylation	41	0.492822	1.43498	0.0140923	0.0972346	0.0787937	2397	tags=54%, list=32%, signal=37%	261726/11261/84687/3717/801/5525/259282/23381/9530/7124/121665/23075/9258/66036/5504/153743/3673/133522/3458/9891/5788/23261
GO:0019318	BP	GO:0019318	hexose metabolic process	77	0.443208	1.37038	0.0141662	0.0974956	0.0790052	1556	tags=35%, list=21%, signal=28%	5166/3607/2517/2519/221927/80201/221937/8660/10447/3099/5509/9563/130589/3784/5500/5210/83667/283209/2683/57103/5903/25948/11091/79660/5465/7124/2526
GO:0019210	MF	GO:0019210	kinase inhibitor activity	20	0.576132	1.52675	0.0143138	0.0983608	0.0797063	2479	tags=65%, list=33%, signal=44%	7532/11261/140775/1032/10221/55450/200734/57761/399/11006/9021/161742/10614
GO:0032456	BP	GO:0032456	endocytic recycling	30	0.523189	1.46875	0.0144358	0.0988972	0.080141	1794	tags=47%, list=24%, signal=36%	84079/392/4218/54918/8766/8723/84440/23527/51201/28952/30845/22853/11021/163486
GO:0044772	BP	GO:0044772	mitotic cell cycle phase transition	109	0.42129	1.32935	0.0144227	0.0988972	0.080141	2426	tags=43%, list=32%, signal=30%	6659/26524/91/55920/23276/246184/84687/1164/8766/801/678/55159/1032/1843/26060/79176/9525/29980/64839/9344/54908/8697/586/163859/143384/23137/51343/51379/26057/5925/128866/8065/9184/116224/4863/8462/4193/6118/25949/134353/168448/5311/7027/901/677/85417/27085
GO:0006402	BP	GO:0006402	mRNA catabolic process	72	0.444235	1.36346	0.0145096	0.0992521	0.0804286	2647	tags=54%, list=35%, signal=35%	9939/9967/201626/5433/8087/22803/192670/29883/678/9261/22882/3304/10605/6041/55802/11044/56829/7186/54512/23049/23381/5578/51154/8559/54915/9567/9704/27161/167227/10949/3184/677/83594/131870/9811/55571/87178/196513/1655
GO:0030686	CC	GO:0030686	90S preribosome	10	0.673826	1.53085	0.0145804	0.0995847	0.0806981	2024	tags=80%, list=27%, signal=59%	88745/26156/10885/23246/134430/10607/153443/27340
GO:0140318	MF	GO:0140318	protein transporter activity	10	0.671916	1.52651	0.0147615	0.100374	0.0813373	1546	tags=70%, list=21%, signal=56%	338328/10972/11231/9804/9868/388552/100287932
GO:0012507	CC	GO:0012507	ER to Golgi transport vesicle membrane	17	0.593573	1.52072	0.0147628	0.100374	0.0813373	2241	tags=76%, list=30%, signal=54%	10972/56681/203547/10959/10427/3133/3136/10802/3998/7039/3127/374/3118
GO:0046034	BP	GO:0046034	ATP metabolic process	63	0.447787	1.3557	0.014734	0.100374	0.0813373	2410	tags=49%, list=32%, signal=34%	5223/3607/4694/441531/1345/80201/201626/221937/1351/3099/55526/3304/4719/10105/57103/5465/205327/84275/267020/51341/201163/79085/7381/3458/1738/84277/54205/93974/29103/4731/4625
GO:0005840	CC	GO:0005840	ribosome	48	0.487524	1.44225	0.0148239	0.100637	0.0815507	2443	tags=58%, list=32%, signal=40%	65080/6166/64965/64975/116541/6232/51182/6235/54534/6146/93144/11222/140801/9801/55173/64928/90480/57532/54948/6168/1938/6130/6147/6157/6139/64949/63899/6173
GO:0005811	CC	GO:0005811	lipid droplet	23	0.548485	1.49651	0.0148977	0.100985	0.0818332	1777	tags=43%, list=24%, signal=33%	23197/10970/168537/55102/51097/50486/9249/157506/26157/440503
GO:0043299	BP	GO:0043299	leukocyte degranulation	25	0.552956	1.52686	0.0149451	0.101154	0.0819702	1360	tags=40%, list=18%, signal=33%	164/6814/729230/3689/5170/8723/55361/2150/2241/6844
GO:0071219	BP	GO:0071219	cellular response to molecule of bacterial origin	58	0.473552	1.43089	0.0150363	0.101467	0.0822231	2316	tags=48%, list=31%, signal=34%	9373/6374/9646/92140/1051/1234/10221/7099/2919/3656/654/3553/5578/4283/3576/23328/8915/5581/7124/3627/23729/4064/7035/7855/1669/5197/9572/22900
GO:0044403	BP	GO:0044403	biological process involved in symbiotic interaction	92	0.429931	1.34688	0.0150205	0.101467	0.0822231	1966	tags=39%, list=26%, signal=29%	2219/2519/10189/11334/55207/920/7251/64710/3839/8408/10670/1234/9525/3304/79720/23601/6950/55770/5272/2150/128866/5806/3576/6404/2040/8819/8993/3625/23087/9830/3673/219931/3690/7405/30835/10475
GO:0002711	BP	GO:0002711	positive regulation of T cell mediated immunity	19	0.58502	1.52858	0.0151408	0.102019	0.0826706	2369	tags=63%, list=31%, signal=43%	54440/3133/6375/3136/7186/3553/51561/911/2625/163486/7855/5788
GO:0031248	CC	GO:0031248	protein acetyltransferase complex	23	0.547659	1.49425	0.0152129	0.102047	0.0826933	1318	tags=48%, list=18%, signal=40%	51230/26122/55257/84779/93624/1387/6874/10629/84316/27097/11091
GO:1902493	CC	GO:1902493	acetyltransferase complex	23	0.547659	1.49425	0.0152129	0.102047	0.0826933	1318	tags=48%, list=18%, signal=40%	51230/26122/55257/84779/93624/1387/6874/10629/84316/27097/11091
GO:0005730	CC	GO:0005730	nucleolus	387	0.367035	1.20607	0.0151699	0.102047	0.0826933	2536	tags=42%, list=34%, signal=29%	90441/117246/221477/55003/54700/51491/64965/80135/54552/92597/64434/144108/55920/88745/9682/5007/92140/4298/8661/5997/23212/7251/6940/5195/57050/4189/8087/27301/26156/22803/56254/64710/3717/23160/10927/1050/51077/10885/51278/388403/23246/10421/27125/114049/80829/11215/5049/4332/26810/55794/9816/6197/80854/83743/7259/23168/9240/9344/5501/11044/79685/55170/2120/11137/55233/5500/23607/1316/345630/84…
GO:0007041	BP	GO:0007041	lysosomal transport	38	0.508355	1.46212	0.0152676	0.102261	0.0828669	1351	tags=39%, list=18%, signal=33%	5660/138050/164/55207/7251/84376/388/9525/79158/201475/3920/151636/64145/27072/30845
GO:0044743	BP	GO:0044743	protein transmembrane import into intracellular organelle	10	0.670591	1.5235	0.0153049	0.102358	0.0829457	2390	tags=90%, list=32%, signal=61%	5195/9804/5193/9868/100287932/5194/5190/83752/29103
GO:0007052	BP	GO:0007052	mitotic spindle organization	29	0.531833	1.48948	0.0155808	0.104049	0.0843161	2428	tags=55%, list=32%, signal=38%	26073/10726/9371/8766/10735/9525/440145/3304/57132/23172/128866/7283/8658/80258/4134/57562
GO:0036503	BP	GO:0036503	ERAD pathway	28	0.534473	1.49241	0.0156294	0.104187	0.0844278	1964	tags=54%, list=26%, signal=40%	23197/9695/6400/4121/9097/4189/23753/29978/11236/1861/11160/10299/258010/6048/51465
GO:0000428	CC	GO:0000428	DNA-directed RNA polymerase complex	30	0.520976	1.46254	0.0156709	0.104187	0.0844278	1585	tags=50%, list=21%, signal=40%	2960/9646/5430/5433/5432/23168/138474/6874/10629/58490/2961/27097/5439/55197/5558
GO:0055029	CC	GO:0055029	nuclear DNA-directed RNA polymerase complex	30	0.520976	1.46254	0.0156709	0.104187	0.0844278	1585	tags=50%, list=21%, signal=40%	2960/9646/5430/5433/5432/23168/138474/6874/10629/58490/2961/27097/5439/55197/5558
GO:0015179	MF	GO:0015179	L-amino acid transmembrane transporter activity	20	-0.42732	-1.68431	0.0159139	0.105647	0.0856106	1005	tags=50%, list=13%, signal=43%	6512/6519/120103/6582/10991/83884/6536/1497/6505/140679
GO:0060078	BP	GO:0060078	regulation of postsynaptic membrane potential	37	-0.348155	-1.65112	0.0159652	0.105831	0.0857598	1823	tags=46%, list=24%, signal=35%	81832/57053/2560/3751/2899/1143/50944/2185/57555/1137/2904/1142/401190/1141/1128/1134/2905
GO:0042116	BP	GO:0042116	macrophage activation	32	0.521384	1.46984	0.0160641	0.106174	0.0860378	2369	tags=59%, list=31%, signal=41%	3717/9111/3689/1050/5321/728/7099/22918/8530/5581/7124/9258/23208/23729/7107/56670/3458/9572/5788
GO:0050671	BP	GO:0050671	positive regulation of lymphocyte proliferation	45	0.479383	1.40487	0.0160595	0.106174	0.0860378	2369	tags=47%, list=31%, signal=32%	54440/729230/8660/9466/3133/6375/57162/648/7099/63925/3553/6541/23308/51561/1880/952/30835/3952/4352/23529/5788
GO:0016763	MF	GO:0016763	pentosyltransferase activity	14	0.631364	1.54915	0.0161155	0.106228	0.0860812	2181	tags=64%, list=29%, signal=46%	64131/283464/56983/152002/3251/143/81890/8658/83666
GO:0017157	BP	GO:0017157	regulation of exocytosis	75	0.443035	1.36713	0.0161194	0.106228	0.0860812	2104	tags=39%, list=28%, signal=28%	10890/164/4218/7251/23011/6814/729230/3689/5170/801/51762/8723/5868/9525/201475/5028/9545/2150/2241/5906/6844/5898/5874/23208/84961/219931/8027/57126/3458
GO:0016591	CC	GO:0016591	RNA polymerase II, holoenzyme	25	0.549366	1.51695	0.0161985	0.106593	0.0863772	1563	tags=56%, list=21%, signal=45%	2960/9646/5430/5433/5432/23168/138474/6874/10629/58490/2961/27097/5439/55197
GO:0016053	BP	GO:0016053	organic acid biosynthetic process	92	0.426848	1.33722	0.0163715	0.107574	0.087172	2341	tags=41%, list=31%, signal=29%	1806/5166/2806/22928/3992/216/5007/2747/5321/1719/55256/10955/51495/8560/11160/5565/586/84869/201562/63826/3553/157506/5742/2695/2687/114883/57761/728226/5092/84105/570/5730/552/200879/9572/26031/4524/225
GO:0036257	BP	GO:0036257	multivesicular body organization	14	0.630329	1.54661	0.0166326	0.108971	0.0883045	1934	tags=64%, list=26%, signal=48%	7251/8766/55048/9525/79720/57132/128866/10254/8027
GO:0036258	BP	GO:0036258	multivesicular body assembly	14	0.630329	1.54661	0.0166326	0.108971	0.0883045	1934	tags=64%, list=26%, signal=48%	7251/8766/55048/9525/79720/57132/128866/10254/8027
GO:0030316	BP	GO:0030316	osteoclast differentiation	32	0.519687	1.46506	0.0166879	0.109017	0.0883412	2540	tags=59%, list=34%, signal=40%	4853/9935/1051/7099/1230/7124/51561/3726/1880/9770/7107/11006/133522/3458/1435/760/3658/6988/84959
GO:0051170	BP	GO:0051170	import into nucleus	46	0.479036	1.40741	0.0166713	0.109017	0.0883412	1414	tags=39%, list=19%, signal=32%	55746/10526/5514/11261/10527/9679/51684/10628/3717/3839/26060/51569/5534/5903/29107/29969/26953/602
GO:0099094	MF	GO:0099094	ligand-gated cation channel activity	36	-0.329762	-1.52377	0.0168775	0.110095	0.089215	1366	tags=44%, list=18%, signal=37%	2899/6338/1143/2185/3762/1137/2904/1142/3744/3765/1141/1134/51802/1260/2905/55283
GO:0010638	BP	GO:0010638	positive regulation of organelle organization	142	0.4014	1.28408	0.0169723	0.110553	0.0895862	2106	tags=38%, list=28%, signal=28%	5514/3799/25923/54471/292/5899/5007/55845/8396/140775/22919/8851/8408/2909/253260/9696/9525/202018/3304/8976/84464/10105/8697/6950/23137/133746/5925/3998/2150/3553/4478/9026/2241/10962/9530/5581/7124/10241/7320/8477/5898/23075/7039/123720/57606/9869/4318/55558/7405/10163/54708/79768/8658/581
GO:0050864	BP	GO:0050864	regulation of B cell activation	67	0.451787	1.3783	0.0170918	0.111171	0.0900868	3048	tags=66%, list=41%, signal=39%	54440/80762/8660/678/9466/4332/6830/57162/648/7099/54537/30009/27242/28526/1880/150372/952/84787/23529/28385/28473/28638/5788/677/28412/28639/28468/28448/28408/28449/28454/3493/28466/28445/28455/28388/28414/3495/3501/28432/28410/28447/28458/28423
GO:0046394	BP	GO:0046394	carboxylic acid biosynthetic process	91	0.428381	1.34065	0.0172726	0.112185	0.0909087	2341	tags=42%, list=31%, signal=29%	1806/5166/2806/22928/3992/216/5007/2747/5321/1719/55256/10955/51495/8560/11160/5565/586/84869/201562/63826/3553/157506/5742/2695/2687/114883/57761/728226/5092/84105/570/5730/552/200879/9572/26031/4524/225
GO:0017004	BP	GO:0017004	cytochrome complex assembly	11	0.649385	1.50805	0.0175321	0.113383	0.0918799	1870	tags=73%, list=25%, signal=55%	28958/54902/7386/84275/1352/90624/100303755/90639
GO:0006517	BP	GO:0006517	protein deglycosylation	11	0.649255	1.50775	0.0175321	0.113383	0.0918799	2309	tags=64%, list=31%, signal=44%	9695/4121/175/11236/10299/6048/4122
GO:0019079	BP	GO:0019079	viral genome replication	30	0.519738	1.45906	0.0175327	0.113383	0.0918799	1995	tags=60%, list=27%, signal=44%	201626/64710/29883/5868/51495/6041/56829/8411/3576/5465/2040/200316/6590/7124/9683/9869/30835/7153
GO:0030490	BP	GO:0030490	maturation of SSU-rRNA	17	0.590002	1.51157	0.0177367	0.114538	0.0928152	2536	tags=71%, list=34%, signal=47%	115939/90121/88745/23212/57050/10885/55720/10607/153443/27340/29777/27042
GO:0090314	BP	GO:0090314	positive regulation of protein targeting to membrane	12	0.635355	1.51167	0.0178229	0.11493	0.0931328	1460	tags=50%, list=19%, signal=40%	54471/11261/3689/8851/9747/2040
GO:0031301	CC	GO:0031301	integral component of organelle membrane	119	0.414545	1.31691	0.0178734	0.115091	0.0932632	2340	tags=45%, list=31%, signal=31%	9341/23673/9695/56851/28958/23592/22845/55288/8879/10791/5125/202018/51495/10989/9804/152002/5193/3133/3920/54927/3136/23204/55161/23456/51283/79971/201562/55013/10299/11041/9697/6844/138065/8674/121665/100287932/340485/55454/64921/29914/139322/5194/3127/8504/6687/389827/55333/819/5311/3118/90196/94081/55669
GO:0001662	BP	GO:0001662	behavioral fear response	11	-0.544176	-1.67669	0.0179729	0.115175	0.0933315	412	tags=36%, list=5%, signal=34%	596/6505/1977/1620
GO:0002209	BP	GO:0002209	behavioral defense response	11	-0.544176	-1.67669	0.0179729	0.115175	0.0933315	412	tags=36%, list=5%, signal=34%	596/6505/1977/1620
GO:0031492	MF	GO:0031492	nucleosomal DNA binding	18	0.592682	1.535	0.0179889	0.115175	0.0933315	2071	tags=72%, list=28%, signal=52%	3006/3151/3007/6599/79366/10473/8932/3021/57459/3005/3024/3008/5928
GO:0097242	BP	GO:0097242	amyloid-beta clearance	13	0.616879	1.49717	0.0179234	0.115175	0.0933315	1516	tags=62%, list=20%, signal=49%	3689/8766/4043/5868/6722/728/4481/7124
GO:0097035	BP	GO:0097035	regulation of membrane lipid distribution	18	-0.464692	-1.78641	0.0181228	0.115868	0.093893	905	tags=44%, list=12%, signal=39%	80148/91869/286046/644444/23250/26154/343702/389668
GO:0032580	CC	GO:0032580	Golgi cisterna membrane	31	0.511175	1.4368	0.0182286	0.116379	0.094307	1574	tags=39%, list=21%, signal=31%	27333/64083/9334/2589/23011/10959/55204/22856/2683/83548/2526/55454
GO:0034968	BP	GO:0034968	histone lysine methylation	35	0.515064	1.46595	0.0184256	0.117321	0.0950709	2507	tags=60%, list=33%, signal=40%	3006/4302/9682/9646/6018/80854/23168/84444/6830/55170/11137/90780/63925/26147/11091/2625/9869/84787/5929/54554/54880
GO:0031570	BP	GO:0031570	DNA integrity checkpoint signaling	33	0.50312	1.42331	0.0184637	0.117321	0.0950709	2074	tags=48%, list=28%, signal=35%	988/6659/5514/261726/55159/29980/84444/9344/163859/51776/51343/9656/5781/4193/6118/25949
GO:0042826	MF	GO:0042826	histone deacetylase binding	33	0.502988	1.42294	0.0184637	0.117321	0.0950709	2597	tags=55%, list=35%, signal=36%	9541/11051/1051/6722/3304/64426/84458/23381/602/6668/283219/7153/5928/3184/4824/79365/54880/3206
GO:0009898	CC	GO:0009898	cytoplasmic side of plasma membrane	49	0.472516	1.3983	0.0185066	0.117321	0.0950709	2686	tags=59%, list=36%, signal=38%	2776/2769/10672/84687/5997/23011/6503/9265/94056/2790/22821/7186/914/128866/2773/2241/2760/2791/140700/6725/11006/2781/10160/999/5788/55359/55966/1269/858
GO:0032943	BP	GO:0032943	mononuclear cell proliferation	97	0.415392	1.30447	0.0184927	0.117321	0.0950709	2232	tags=41%, list=30%, signal=29%	54440/57045/80762/729230/8660/64115/1051/9466/4332/3251/3133/6375/57162/648/5813/7099/81704/63925/3553/4478/27242/6655/6541/23308/51561/1178/1880/246778/4064/952/11006/30835/973/51083/3952/4352/581/1435/3575/23529
GO:0051701	BP	GO:0051701	biological process involved in interaction with host	75	0.438968	1.35458	0.018831	0.11921	0.0966015	1966	tags=40%, list=26%, signal=30%	2219/2519/10189/55207/920/7251/3839/8408/10670/1234/9525/3304/79720/23601/6950/55770/5272/128866/5806/3576/6404/8993/23087/9830/3673/219931/3690/7405/30835/10475
GO:0006406	BP	GO:0006406	mRNA export from nucleus	19	0.573051	1.49731	0.0189168	0.11925	0.0966336	1273	tags=42%, list=17%, signal=35%	55746/10189/84248/5433/643136/6830/23049/23381
GO:0071427	BP	GO:0071427	mRNA-containing ribonucleoprotein complex export from nucleus	19	0.573051	1.49731	0.0189168	0.11925	0.0966336	1273	tags=42%, list=17%, signal=35%	55746/10189/84248/5433/643136/6830/23049/23381
GO:0090305	BP	GO:0090305	nucleic acid phosphodiester bond hydrolysis	67	0.44727	1.36452	0.0189068	0.11925	0.0966336	2608	tags=55%, list=35%, signal=36%	65080/88745/23212/201626/11051/27301/22803/29883/23246/6036/6041/55802/54512/23052/55720/10248/23283/283254/1676/10607/9683/6023/55520/27161/10556/27340/581/167227/53981/2021/29777/83594/131870/23357/87178/1773/196513
GO:0060998	BP	GO:0060998	regulation of dendritic spine development	20	-0.423115	-1.66774	0.0190249	0.119723	0.0970168	1729	tags=45%, list=23%, signal=35%	3066/10059/2475/50944/5802/7804/100132074/27185/25791
GO:0034250	BP	GO:0034250	positive regulation of cellular amide metabolic process	35	0.514375	1.46399	0.019045	0.119723	0.0970168	2200	tags=57%, list=29%, signal=41%	6659/28958/5433/8087/54931/10605/11044/26995/116496/7555/56648/602/7124/54915/3673/1938/27161/3458/23410/3184
GO:1902107	BP	GO:1902107	positive regulation of leukocyte differentiation	48	0.481592	1.4247	0.0190989	0.119727	0.0970207	2389	tags=50%, list=32%, signal=34%	6659/54440/4853/57178/920/64115/10221/8876/5925/1230/5578/7124/51561/2625/399/11006/9760/133522/3458/1435/3575/5788/677/760
GO:1903708	BP	GO:1903708	positive regulation of hemopoiesis	48	0.481592	1.4247	0.0190989	0.119727	0.0970207	2389	tags=50%, list=32%, signal=34%	6659/54440/4853/57178/920/64115/10221/8876/5925/1230/5578/7124/51561/2625/399/11006/9760/133522/3458/1435/3575/5788/677/760
GO:0048278	BP	GO:0048278	vesicle docking	24	0.559695	1.53339	0.0191495	0.119877	0.097142	1198	tags=38%, list=16%, signal=32%	9341/23673/10890/5899/4218/6814/51762/201475/9545
GO:0008023	CC	GO:0008023	transcription elongation factor complex	18	0.589832	1.52762	0.0193091	0.120709	0.0978159	818	tags=50%, list=11%, signal=45%	85403/9646/25920/4298/23379/1025/27125/23168/6830
GO:0022407	BP	GO:0022407	regulation of cell-cell adhesion	147	0.397546	1.27474	0.0193754	0.120955	0.0980153	2254	tags=38%, list=30%, signal=27%	6659/54440/57178/79626/10875/920/57045/80762/3717/729230/10019/3689/9435/64115/1051/9466/201627/3133/6375/57162/648/8876/55824/654/81704/30009/3553/51201/5578/27242/8915/6541/5465/921/7124/23308/51561/2526/23075/2625/3127/399/4680/11006/5781/30835/80139/182/9780/3952/3458/3575/375056/3169/3118/999
GO:0016311	BP	GO:0016311	dephosphorylation	132	0.409239	1.30495	0.0196757	0.12249	0.0992596	2550	tags=47%, list=34%, signal=32%	261726/11261/5782/84687/118924/57460/3717/8732/801/5525/160760/259282/5509/1843/1848/5501/8226/5500/5210/1847/55631/5534/57103/58490/3632/55529/647044/5527/23381/3612/81537/79660/403313/5780/9530/54928/7124/121665/55197/221294/23075/9258/53/66036/26469/151742/5504/153743/3673/5781/5796/133522/3458/168448/5494/9891/5788/23261/131870/79871/84959/100289187
GO:0045859	BP	GO:0045859	regulation of protein kinase activity	176	0.38855	1.2529	0.0196757	0.12249	0.0992596	2479	tags=42%, list=33%, signal=29%	7532/2776/26524/25937/11261/5899/5062/4298/10527/920/5997/51719/29950/7251/6283/3717/1164/10019/1050/5170/140775/8851/801/1857/1032/94056/253260/80829/1843/728/9344/285489/57493/5912/10221/9175/7099/7186/83667/1958/143384/11213/11329/5925/3553/260434/5906/23328/7124/55450/51561/9770/7039/57761/11006/3690/7405/3570/3952/7855/5871/3458/1435/374/5311/901/161742/154/5788/85417/51755/9148/57732/10614
GO:0030595	BP	GO:0030595	leukocyte chemotaxis	74	0.441998	1.36092	0.0197745	0.122935	0.0996201	2691	tags=49%, list=36%, signal=32%	6374/57118/9943/6280/6283/729230/3689/1234/158747/1843/728/6375/58191/2919/79647/1230/2150/3579/4283/3576/23075/11240/4856/3627/1880/6558/3570/1435/5197/719/3577/54210/5054/27202/1269/6355
GO:0032743	BP	GO:0032743	positive regulation of interleukin-2 production	12	0.628288	1.49485	0.0199404	0.123796	0.100317	1266	tags=50%, list=17%, signal=42%	54440/920/729230/7186/3662/3553
GO:0045599	BP	GO:0045599	negative regulation of fat cell differentiation	18	0.588229	1.52347	0.0199692	0.123804	0.100324	2368	tags=61%, list=31%, signal=42%	25937/11007/678/2308/161882/7124/201163/2625/57761/182/7471
GO:0034243	BP	GO:0034243	regulation of transcription elongation from RNA polymerase II promoter	11	0.645191	1.49831	0.0200583	0.124015	0.100495	818	tags=45%, list=11%, signal=41%	85403/25920/55837/23160/6830
GO:0002726	BP	GO:0002726	positive regulation of T cell cytokine production	11	0.645178	1.49829	0.0200583	0.124015	0.100495	2049	tags=64%, list=27%, signal=46%	54440/6375/7186/3553/2625/163486/7855
GO:0071806	BP	GO:0071806	protein transmembrane transport	18	0.587659	1.52199	0.0202993	0.125161	0.101423	2390	tags=72%, list=32%, signal=49%	10972/5195/11231/9804/5193/9697/9868/388552/100287932/5194/5190/83752/29103
GO:0030554	MF	GO:0030554	adenyl nucleotide binding	420	0.359166	1.1816	0.0202765	0.125161	0.101423	2305	tags=35%, list=31%, signal=26%	3308/5166/157/391634/22928/3799/9917/26524/54471/5141/91/10654/55699/4175/4677/57118/5062/9967/3324/1184/9943/2747/6996/80201/115/7190/5037/9371/388228/8396/3717/1025/23347/5170/8732/8408/3099/10294/51182/9261/79672/9031/55794/6197/9525/54863/3304/9344/55361/55500/9931/6041/79646/84181/11044/64781/9175/55585/1861/6950/64222/5210/3656/6782/56919/57505/23137/23049/5028/51776/1183/11213/23456/55300/…
GO:0032543	BP	GO:0032543	mitochondrial translation	17	0.585725	1.50061	0.0203888	0.125541	0.101731	1234	tags=47%, list=16%, signal=39%	65080/55699/28958/84273/54931/26995/57505/54948
GO:0014009	BP	GO:0014009	glial cell proliferation	18	0.586581	1.5192	0.0206294	0.126015	0.102116	2184	tags=61%, list=29%, signal=43%	6659/6497/23376/430/5501/3553/7124/1938/1435/374/5324
GO:0050000	BP	GO:0050000	chromosome localization	25	0.541593	1.49548	0.0206019	0.126015	0.102116	1533	tags=40%, list=20%, signal=32%	10726/23212/8766/9525/55166/54908/8697/57132/128866/7320
GO:0051303	BP	GO:0051303	establishment of chromosome localization	25	0.541593	1.49548	0.0206019	0.126015	0.102116	1533	tags=40%, list=20%, signal=32%	10726/23212/8766/9525/55166/54908/8697/57132/128866/7320
GO:0004860	MF	GO:0004860	protein kinase inhibitor activity	19	0.569857	1.48897	0.0205617	0.126015	0.102116	2479	tags=63%, list=33%, signal=42%	7532/11261/140775/1032/10221/55450/200734/57761/11006/9021/161742/10614
GO:0071706	BP	GO:0071706	tumor necrosis factor superfamily cytokine production	44	0.481664	1.41027	0.0206899	0.126015	0.102116	2104	tags=43%, list=28%, signal=31%	54440/3717/729230/64115/9261/9466/3133/7099/11213/914/8915/602/51561/23208/5781/51465/3952/7855/3458
GO:1903555	BP	GO:1903555	regulation of tumor necrosis factor superfamily cytokine production	44	0.481664	1.41027	0.0206899	0.126015	0.102116	2104	tags=43%, list=28%, signal=31%	54440/3717/729230/64115/9261/9466/3133/7099/11213/914/8915/602/51561/23208/5781/51465/3952/7855/3458
GO:0033500	BP	GO:0033500	carbohydrate homeostasis	74	0.44099	1.35782	0.0206802	0.126015	0.102116	2272	tags=41%, list=30%, signal=29%	6659/79602/5166/3607/3799/5007/57727/80201/6814/221937/51167/64710/8660/1050/3099/6722/2308/83667/415116/5581/55450/2850/5019/5781/56670/3952/3667/3169/2021/9572
GO:0042593	BP	GO:0042593	glucose homeostasis	74	0.44099	1.35782	0.0206802	0.126015	0.102116	2272	tags=41%, list=30%, signal=29%	6659/79602/5166/3607/3799/5007/57727/80201/6814/221937/51167/64710/8660/1050/3099/6722/2308/83667/415116/5581/55450/2850/5019/5781/56670/3952/3667/3169/2021/9572
GO:0022829	MF	GO:0022829	wide pore channel activity	11	-0.531472	-1.63754	0.020805	0.126374	0.102407	2431	tags=82%, list=32%, signal=55%	375519/57165/84694/2700/116337/57369/349149/219770/2709
GO:0015081	MF	GO:0015081	sodium ion transmembrane transporter activity	52	-0.27387	-1.29904	0.020795	0.126374	0.102407	1415	tags=35%, list=19%, signal=28%	150159/2899/10050/6338/6554/6527/6528/9154/6512/6538/10479/389015/6555/495/6536/51802/6505/6535
GO:0033141	BP	GO:0033141	positive regulation of peptidyl-serine phosphorylation of STAT protein	12	-0.523698	-1.70459	0.0208631	0.126557	0.102555	1085	tags=58%, list=14%, signal=50%	56832/3976/3446/3444/3452/3440/3456
GO:0001818	BP	GO:0001818	negative regulation of cytokine production	85	0.423345	1.31704	0.0209191	0.126725	0.102691	2446	tags=46%, list=33%, signal=31%	11334/57045/80762/9111/10365/64115/9466/54941/5734/7528/6375/7099/23607/11213/30009/2150/27242/5971/602/5465/161882/7124/51561/8993/23208/3625/56957/2625/9683/9252/23005/11006/80772/3458/22900/225/5788/307/63906
GO:0001917	CC	GO:0001917	photoreceptor inner segment	26	-0.372516	-1.60577	0.0210884	0.127408	0.103245	1368	tags=38%, list=18%, signal=32%	1759/25861/5961/6247/124590/611/482/6513/5305/85015
GO:1904813	CC	GO:1904813	ficolin-1-rich granule lumen	36	0.5087	1.45725	0.0210824	0.127408	0.103245	2438	tags=58%, list=32%, signal=40%	2219/5223/5689/10875/51719/5049/4332/26578/3304/83716/5709/1471/29099/116844/4318/1938/1522/55860/9861/3310/272
GO:0072599	BP	GO:0072599	establishment of protein localization to endoplasmic reticulum	12	0.626341	1.49022	0.0213521	0.128828	0.104395	1271	tags=58%, list=17%, signal=49%	9695/10890/4121/11231/6747/9697/128866
GO:0045598	BP	GO:0045598	regulation of fat cell differentiation	46	0.474635	1.39448	0.0215655	0.129941	0.105297	2375	tags=50%, list=32%, signal=34%	25937/11007/1050/678/1051/94056/1389/168455/51320/2308/55252/161882/7124/201163/2625/57761/182/3952/115825/9572/5292/7471/677
GO:0043175	MF	GO:0043175	RNA polymerase core enzyme binding	17	0.583246	1.49426	0.0217149	0.130667	0.105885	1983	tags=59%, list=26%, signal=43%	54700/144108/58506/9646/23160/23168/58490/57654/55197/27161
GO:0000122	BP	GO:0000122	negative regulation of transcription by RNA polymerase II	319	0.363027	1.18565	0.0217785	0.130874	0.106053	2546	tags=39%, list=34%, signal=27%	3006/3607/51588/4335/57621/4853/25937/6497/9541/9646/388585/92140/56160/51592/59348/6996/57727/7251/51684/10628/221937/430/1050/8535/10365/28986/163126/1051/8553/22882/6722/7528/1387/8932/23168/80110/1810/6672/55170/2120/51274/648/5813/4783/64426/1958/168451/356/654/9975/6045/2077/30009/26147/219749/7555/5925/647044/84458/7693/57215/55662/57459/3005/7707/64207/5465/23492/8819/161882/7124/51341/26…
GO:0140352	BP	GO:0140352	export from cell	289	0.367572	1.19823	0.0220788	0.132502	0.107373	2272	tags=35%, list=30%, signal=25%	6659/9341/10972/64083/3799/10890/164/5899/6400/5007/55207/55288/4218/7251/23011/6814/51167/51768/3717/729230/8660/3689/7779/8766/5170/30061/801/5321/51762/8723/5868/5125/9342/26286/9525/79158/8825/64215/55204/55361/201475/11031/55585/3784/7099/23607/23233/149371/5028/654/79971/55770/9545/64805/1230/2150/27072/3553/64693/2241/5906/6844/415116/5581/388552/7124/55450/5898/5874/23208/3625/4856/84961/…
GO:0030218	BP	GO:0030218	erythrocyte differentiation	34	0.499992	1.42135	0.0221189	0.132566	0.107424	1689	tags=47%, list=22%, signal=37%	292/91/9935/23376/23186/3717/10019/10365/6722/3304/23456/5925/161882/51341/9258/2625
GO:0042596	BP	GO:0042596	fear response	13	-0.523257	-1.77503	0.0229457	0.137339	0.111292	544	tags=62%, list=7%, signal=57%	57679/3350/1621/150/596/6505/1977/1620
GO:0016773	MF	GO:0016773	phosphotransferase activity, alcohol group as acceptor	193	0.381054	1.2311	0.02298	0.137361	0.11131	2305	tags=37%, list=31%, signal=27%	5166/157/266971/9917/26524/91/57118/5062/9943/84687/22845/80201/388228/8396/3717/1025/5170/8851/8408/3099/9261/79672/9031/6197/138474/9344/55361/55500/6041/79646/64781/9175/5565/5210/3656/283209/23049/51776/11213/55300/5613/11329/253430/81788/2241/5578/146057/26007/415116/139189/5581/22853/93/29941/23729/23043/9770/9252/23012/6725/6793/8445/114783/51232/5871/157285/1608/124923/369/5156/5292/28996
GO:0045670	BP	GO:0045670	regulation of osteoclast differentiation	24	0.551078	1.50978	0.0232641	0.138875	0.112537	2540	tags=67%, list=34%, signal=44%	4853/9935/1051/7099/1230/7124/51561/9770/7107/11006/133522/3458/1435/760/6988/84959
GO:0070661	BP	GO:0070661	leukocyte proliferation	101	0.411829	1.29483	0.0233037	0.138927	0.112579	2232	tags=41%, list=30%, signal=29%	54440/57045/80762/729230/8660/64115/1051/9466/4332/3251/3133/6375/57162/648/5813/7099/81704/63925/2150/3553/4478/27242/6655/6541/23308/51561/1178/1880/246778/4064/952/11006/30835/973/51083/3952/4352/581/1435/3575/23529
GO:0015171	MF	GO:0015171	amino acid transmembrane transporter activity	25	-0.389037	-1.66072	0.023434	0.139151	0.11276	1005	tags=44%, list=13%, signal=38%	6512/6519/120103/6582/6538/10991/83884/6536/1497/6505/140679
GO:0000075	BP	GO:0000075	cell cycle checkpoint signaling	48	0.475945	1.40799	0.023377	0.139151	0.11276	2074	tags=42%, list=28%, signal=30%	988/6659/5514/261726/55159/1843/29980/84444/9344/54908/163859/51776/51343/9184/116224/9656/5781/4193/6118/25949
GO:0018022	BP	GO:0018022	peptidyl-lysine methylation	41	0.481119	1.4009	0.0234246	0.139151	0.11276	2507	tags=54%, list=33%, signal=36%	3006/4302/9682/9646/6018/80854/23168/84444/6830/55170/11137/90780/63925/26147/11091/2625/110599564/9869/84787/5929/54554/54880
GO:0042102	BP	GO:0042102	positive regulation of T cell proliferation	28	0.523859	1.46277	0.0235991	0.139794	0.113281	2701	tags=54%, list=36%, signal=34%	54440/729230/9466/3133/6375/648/3553/6541/23308/51561/30835/3952/5788/1947/8744
GO:0140297	MF	GO:0140297	DNA-binding transcription factor binding	106	0.419242	1.32076	0.0236044	0.139794	0.113281	1800	tags=35%, list=24%, signal=27%	24148/4853/6497/92140/9967/6996/9969/1050/29883/1051/8553/6722/1387/6874/29079/5813/6801/151636/56919/23081/5925/647044/84458/55662/29969/8915/602/5465/79738/161882/51341/11240/167465/55859/8345/10463/9658
GO:0005132	MF	GO:0005132	type I interferon receptor binding	10	-0.624515	-1.82785	0.0238958	0.140787	0.114086	917	tags=60%, list=12%, signal=53%	56832/3446/3444/3452/3440/3456
GO:0031060	BP	GO:0031060	regulation of histone methylation	24	0.549945	1.50668	0.0238972	0.140787	0.114086	1318	tags=50%, list=18%, signal=41%	4302/9682/9646/56254/80854/23168/6830/55170/90780/63925/26147/11091
GO:0010921	BP	GO:0010921	regulation of phosphatase activity	29	0.518465	1.45204	0.0238373	0.140787	0.114086	2550	tags=59%, list=34%, signal=39%	261726/11261/84687/3717/801/259282/9530/7124/66036/5504/153743/3673/133522/3458/9891/5788/100289187
GO:0061024	BP	GO:0061024	membrane organization	245	0.373452	1.21462	0.0238812	0.140787	0.114086	2840	tags=50%, list=38%, signal=32%	9341/84079/3308/23673/10972/64083/3799/1399/196383/292/56681/56851/11261/5007/163590/55207/6280/23592/55288/4218/51012/3954/8396/3689/10959/801/64225/3099/65977/51762/55102/5306/80124/9342/26286/9525/115548/10427/8560/55204/10989/8976/11031/8266/1861/54927/10105/137886/10802/81555/57132/23204/55161/356/55647/914/8436/8411/9697/2150/27072/128866/51201/2773/84272/9026/5578/6844/64108/9868/28526/547…
GO:0034399	CC	GO:0034399	nuclear periphery	34	0.498798	1.41796	0.023975	0.141061	0.114308	2347	tags=50%, list=31%, signal=35%	84844/51588/8520/59348/1051/10735/64395/7528/6041/64396/25932/6678/1161/53335/80139/256329/4152
GO:0030073	BP	GO:0030073	insulin secretion	65	0.449254	1.3663	0.0240493	0.141313	0.114513	2272	tags=45%, list=30%, signal=31%	6659/3799/5007/6814/51167/51768/3717/8660/3553/415116/5581/7124/55450/3625/4856/399979/2695/2850/5019/952/389692/5781/51083/3952/3667/3458/114131/23410/9572
GO:0016925	BP	GO:0016925	protein sumoylation	18	0.582244	1.50797	0.0242601	0.142366	0.115366	1110	tags=44%, list=15%, signal=38%	51588/54552/57178/8535/391257/26054/1958/5903
GO:0005343	MF	GO:0005343	organic acid:sodium symporter activity	11	-0.516836	-1.59245	0.0243014	0.142423	0.115412	1299	tags=64%, list=17%, signal=53%	347051/6554/6512/6538/6555/6536/6505
GO:0044283	BP	GO:0044283	small molecule biosynthetic process	169	0.386904	1.24527	0.025	0.145758	0.118114	2341	tags=38%, list=31%, signal=27%	1806/5166/2806/22928/3992/216/10654/5007/10229/2747/5321/10447/1719/51744/160760/55256/10955/51495/8560/3251/9563/11160/5565/51805/586/83667/1958/84869/5028/654/5903/201562/253430/63826/3553/3612/11091/403313/157506/5465/5742/7124/340485/29914/2695/51360/2687/114883/57761/728226/5092/6309/84105/3952/57107/570/5730/3458/552/200879/9572/161823/26031/4524/225
GO:0007264	BP	GO:0007264	small GTPase mediated signal transduction	165	0.385855	1.24021	0.024975	0.145758	0.118114	2521	tags=43%, list=34%, signal=29%	58480/1399/4853/10672/11261/57514/5899/392/55845/55288/23433/23011/6016/9265/388/93663/2909/83892/4893/51495/201475/57493/84084/22821/5912/9363/23607/51291/5911/116442/81704/84078/5925/2150/56990/5922/199731/5906/1122/6655/55667/9710/153020/54734/80005/8477/5898/201163/23075/11021/22836/23094/5877/399/9869/6009/84636/10163/1435/10260/157285/6478/23092/9824/221178/4983/6237/373509/23362/84253/89890
GO:0032270	BP	GO:0032270	positive regulation of cellular protein metabolic process	438	0.352372	1.16045	0.024975	0.145758	0.118114	2475	tags=39%, list=33%, signal=28%	6659/79602/221477/1399/51588/92597/54386/91/11261/9646/28958/5899/5007/388585/56005/255488/5062/91947/56160/221927/6280/920/3622/51719/57609/5175/6283/5433/57045/254170/8087/1611/93624/56254/80762/55848/3717/1164/9111/1025/1050/5170/64115/8851/801/5525/1857/94056/253260/80829/54931/23168/29978/3304/54467/9344/285489/9978/10605/11236/1389/11044/5912/26995/10221/9175/79699/57162/55233/648/7336/7099…
GO:0009967	BP	GO:0009967	positive regulation of signal transduction	456	0.351537	1.15856	0.024975	0.145758	0.118114	2400	tags=36%, list=32%, signal=26%	6659/90441/64083/1399/51588/4853/54386/91/57178/79794/6497/388585/56005/5062/92140/768211/6280/920/3622/9679/6283/389541/57045/64710/80762/3717/10927/9111/80231/140775/10365/5326/10670/11342/3340/1857/253260/79156/10955/79176/728/1387/8932/3304/56983/9344/6375/5082/222068/9175/22856/57162/8434/7099/7186/57590/51284/56919/55161/5028/51776/356/654/51379/79971/26057/50486/84219/23390/64805/10912/123…
GO:0098800	CC	GO:0098800	inner mitochondrial membrane protein complex	24	0.549255	1.50479	0.0251632	0.14652	0.118732	2403	tags=62%, list=32%, signal=43%	4694/1345/1351/10989/4719/54927/7386/55013/267020/100287932/139322/7381/6687/29103/4731
GO:1990868	BP	GO:1990868	response to chemokine	41	0.479287	1.39557	0.0252618	0.146714	0.118889	2249	tags=51%, list=30%, signal=36%	6374/9943/7737/729230/10019/1234/1843/6375/2919/81704/1230/3579/23143/4283/3576/11240/3627/6558/4352/5197/1233
GO:1990869	BP	GO:1990869	cellular response to chemokine	41	0.479287	1.39557	0.0252618	0.146714	0.118889	2249	tags=51%, list=30%, signal=36%	6374/9943/7737/729230/10019/1234/1843/6375/2919/81704/1230/3579/23143/4283/3576/11240/3627/6558/4352/5197/1233
GO:0035082	BP	GO:0035082	axoneme assembly	27	-0.353717	-1.58155	0.0257555	0.149305	0.120988	1478	tags=33%, list=20%, signal=27%	401024/136332/57545/255101/2302/54768/54919/91978/85452
GO:0001912	BP	GO:0001912	positive regulation of leukocyte mediated cytotoxicity	11	0.633137	1.47032	0.0258408	0.149305	0.120988	1624	tags=64%, list=22%, signal=50%	164/3133/6375/3136/2150/51561/911
GO:0046633	BP	GO:0046633	alpha-beta T cell proliferation	12	0.617463	1.4691	0.02594	0.149305	0.120988	2511	tags=67%, list=33%, signal=44%	57045/729230/64115/3133/6375/51561/5788/57630
GO:0046640	BP	GO:0046640	regulation of alpha-beta T cell proliferation	12	0.617463	1.4691	0.02594	0.149305	0.120988	2511	tags=67%, list=33%, signal=44%	57045/729230/64115/3133/6375/51561/5788/57630
GO:1903076	BP	GO:1903076	regulation of protein localization to plasma membrane	32	0.501032	1.41247	0.0259336	0.149305	0.120988	1516	tags=38%, list=20%, signal=30%	3799/84687/55625/23433/8766/5170/5525/26060/51201/5780/5581/7124
GO:0061844	BP	GO:0061844	antimicrobial humoral immune response mediated by antimicrobial peptide	32	0.500562	1.41114	0.0259336	0.149305	0.120988	2244	tags=53%, list=30%, signal=37%	3151/6374/6280/6283/8349/8339/8346/2919/85236/8343/4283/3576/8993/3627/1669/5197/6406
GO:0050792	BP	GO:0050792	regulation of viral process	50	0.471599	1.40021	0.0257954	0.149305	0.120988	1995	tags=50%, list=27%, signal=37%	2219/920/7251/201626/29883/51495/79720/6041/56829/5806/29969/3576/5465/2040/200316/6590/7124/23087/9683/9830/9869/30835/10475/27074/7153
GO:0016788	MF	GO:0016788	hydrolase activity, acting on ester bonds	218	0.374577	1.21193	0.025974	0.149309	0.120992	2568	tags=43%, list=34%, signal=29%	414/5141/57136/55699/5782/79887/118924/57460/201626/27301/22803/8732/29883/51104/5321/5525/1234/3340/160760/6036/5509/5049/1843/1848/84464/6041/9563/5501/11313/116236/8226/5500/5210/1847/79575/55631/5534/57103/54512/57505/23052/3632/153364/55529/1230/5051/23474/3612/81537/10248/79660/403313/5780/54928/84945/221294/643418/283254/53/66036/9683/26469/151742/6023/55347/5781/5140/55520/27161/10556/579…
GO:1990845	BP	GO:1990845	adaptive thermogenesis	47	0.47218	1.39051	0.0264228	0.151386	0.122675	2351	tags=49%, list=31%, signal=34%	79602/292/216/4012/3717/729230/1051/5565/7099/50486/3662/5925/10912/57561/201163/93/9658/6009/3952/133522/11096/9572/154
GO:0106106	BP	GO:0106106	cold-induced thermogenesis	44	0.472343	1.38298	0.0265036	0.151386	0.122675	2351	tags=50%, list=31%, signal=35%	79602/216/4012/3717/729230/1051/5565/7099/50486/3662/5925/10912/57561/201163/93/9658/6009/3952/133522/11096/9572/154
GO:0120161	BP	GO:0120161	regulation of cold-induced thermogenesis	44	0.472343	1.38298	0.0265036	0.151386	0.122675	2351	tags=50%, list=31%, signal=35%	79602/216/4012/3717/729230/1051/5565/7099/50486/3662/5925/10912/57561/201163/93/9658/6009/3952/133522/11096/9572/154
GO:0019903	MF	GO:0019903	protein phosphatase binding	46	0.470498	1.38232	0.0264496	0.151386	0.122675	2067	tags=41%, list=27%, signal=30%	988/84687/8660/259282/11215/5509/5501/3784/7186/6801/2308/23381/2241/199731/79660/9258/66036/11006/6118
GO:1903900	BP	GO:1903900	regulation of viral life cycle	46	0.469668	1.37988	0.0264496	0.151386	0.122675	1995	tags=50%, list=27%, signal=37%	2219/920/7251/201626/29883/51495/79720/6041/56829/5806/3576/5465/200316/6590/7124/23087/9683/9830/9869/30835/10475/27074/7153
GO:0018198	BP	GO:0018198	peptidyl-cysteine modification	22	0.539099	1.45879	0.0265675	0.151559	0.122815	1417	tags=41%, list=19%, signal=33%	6280/55625/10935/54495/128/23390/9545/51201/84243
GO:0030020	MF	GO:0030020	extracellular matrix structural constituent conferring tensile strength	14	-0.478344	-1.70371	0.0266708	0.151956	0.123137	1443	tags=43%, list=19%, signal=35%	85301/1298/1302/1308/340267/1289
GO:0007029	BP	GO:0007029	endoplasmic reticulum organization	30	0.508573	1.42772	0.0268318	0.15268	0.123724	2449	tags=63%, list=33%, signal=43%	25923/10890/56851/163590/10959/64225/80124/8266/23204/55161/3998/9697/84327/7732/10960/819/375056/79041/27348
GO:0051240	BP	GO:0051240	positive regulation of multicellular organismal process	458	0.351822	1.15947	0.0268851	0.15279	0.123813	2394	tags=35%, list=32%, signal=25%	6659/2219/54440/84079/79602/338328/10972/4853/91/57178/23765/25937/56005/11334/92140/9334/920/23376/5997/23011/3717/729230/1025/8766/5170/388/64115/4043/3099/1051/51744/9261/4673/136319/9466/10154/51762/81606/5734/8723/4332/6722/26060/728/202018/3304/22875/57493/5501/3133/55109/6375/10221/9175/3784/57162/5565/7336/7099/8876/54537/7186/7056/51284/1958/56919/5028/654/11213/283420/63925/30009/5732/9…
GO:0006119	BP	GO:0006119	oxidative phosphorylation	26	0.525116	1.45637	0.0271682	0.153047	0.124021	2575	tags=62%, list=34%, signal=41%	4694/1345/201626/1351/4719/10105/205327/84275/79085/7381/1738/84277/54205/29103/4731/2395
GO:0015934	CC	GO:0015934	large ribosomal subunit	26	0.524435	1.45448	0.0271682	0.153047	0.124021	2443	tags=69%, list=32%, signal=47%	65080/6166/64975/116541/54534/6146/11222/140801/9801/64928/54948/6168/6130/6147/6157/6139/63899/6173
GO:0030880	CC	GO:0030880	RNA polymerase complex	32	0.499589	1.4084	0.026971	0.153047	0.124021	2508	tags=62%, list=33%, signal=42%	2960/9646/5430/5433/5432/23168/138474/6874/10629/58490/2961/27097/5439/55197/5558/6023/51616/5435/79871/221830
GO:0032635	BP	GO:0032635	interleukin-6 production	44	0.476181	1.39422	0.0271267	0.153047	0.124021	2104	tags=43%, list=28%, signal=31%	23765/10365/1051/9261/9466/7099/51284/11213/2150/3553/8915/7124/55122/23208/11006/5781/3570/3952/3458
GO:0032675	BP	GO:0032675	regulation of interleukin-6 production	44	0.476181	1.39422	0.0271267	0.153047	0.124021	2104	tags=43%, list=28%, signal=31%	23765/10365/1051/9261/9466/7099/51284/11213/2150/3553/8915/7124/55122/23208/11006/5781/3570/3952/3458
GO:0071560	BP	GO:0071560	cellular response to transforming growth factor beta stimulus	78	0.426491	1.31959	0.0270541	0.153047	0.124021	2375	tags=44%, list=32%, signal=30%	26524/1399/57178/6497/51592/23592/3622/57045/5170/163126/678/26060/1387/6375/5465/25805/4086/51341/201163/51741/200734/116844/80139/5796/5139/4053/375387/2201/5494/28996/6660/161742/7471/677
GO:0071559	BP	GO:0071559	response to transforming growth factor beta	80	0.422407	1.31059	0.0270541	0.153047	0.124021	2375	tags=42%, list=32%, signal=29%	26524/1399/57178/6497/51592/23592/3622/57045/5170/163126/678/26060/1387/6375/5465/25805/4086/51341/201163/51741/200734/116844/80139/5796/5139/4053/375387/2201/5494/28996/6660/161742/7471/677
GO:0032731	BP	GO:0032731	positive regulation of interleukin-1 beta production	18	0.577627	1.49601	0.0274424	0.153821	0.124648	2475	tags=67%, list=33%, signal=45%	3717/4332/7099/1958/2150/260434/7124/647087/7855/3458/22900/373509
GO:0033108	BP	GO:0033108	mitochondrial respiratory chain complex assembly	18	0.573352	1.48494	0.0274424	0.153821	0.124648	2051	tags=67%, list=27%, signal=49%	4694/28958/54902/644096/4719/7386/135154/84275/90624/100303755/90639/90871
GO:0006513	BP	GO:0006513	protein monoubiquitination	19	0.558705	1.45983	0.0273523	0.153821	0.124648	1594	tags=58%, list=21%, signal=46%	9646/7251/56254/9978/5193/648/151636/6045/79596/7320/84541
GO:0045088	BP	GO:0045088	regulation of innate immune response	47	0.468751	1.38041	0.027439	0.153821	0.124648	2234	tags=51%, list=30%, signal=36%	2219/164/5062/9111/80231/29883/4332/26060/1387/3133/7099/11213/5272/117157/26007/9868/85364/55122/9683/5781/93978/3952/83666/51752
GO:0007080	BP	GO:0007080	mitotic metaphase plate congression	17	0.580659	1.48763	0.0275634	0.154307	0.125042	1271	tags=47%, list=17%, signal=39%	10726/23212/8766/9525/54908/8697/57132/128866
GO:0002690	BP	GO:0002690	positive regulation of leukocyte chemotaxis	35	0.496742	1.41381	0.0278064	0.155474	0.125988	2123	tags=43%, list=28%, signal=31%	57118/9943/729230/158747/728/6375/79647/1230/2150/3579/3576/23075/3627/3570/1435
GO:0032386	BP	GO:0032386	regulation of intracellular transport	109	0.4034	1.2729	0.027972	0.155627	0.126112	2422	tags=44%, list=32%, signal=30%	58480/3799/9695/54471/56681/11261/392/55288/23011/51684/3717/23379/3689/8851/10427/51569/11236/6830/5501/6672/81555/64328/3998/3553/51201/9747/4478/29969/6844/3305/9530/2040/4744/5108/258010/5781/51465/3952/7855/4193/3458/84277/999/665/2619/118426/93974/1409
GO:0055082	BP	GO:0055082	cellular chemical homeostasis	273	0.36507	1.19031	0.027972	0.155627	0.126112	2584	tags=39%, list=34%, signal=27%	6659/2769/3607/3799/57217/10672/11261/5007/6280/80201/6814/1043/221937/3954/64710/80762/3717/729230/8660/7779/5170/80231/30061/801/3099/1234/5734/147007/285195/94107/6722/23241/728/10989/22821/6375/3784/25932/8698/3709/2308/118987/5028/356/654/55647/55013/5732/1230/2150/3579/3759/28952/4283/1317/415116/54734/5581/55450/7782/121665/8477/23075/79085/5910/3627/4987/2850/5019/6558/10463/952/90639/796…
GO:0009617	BP	GO:0009617	response to bacterium	272	0.364944	1.19013	0.027972	0.155627	0.126112	2919	tags=48%, list=39%, signal=30%	79602/9373/4853/2519/6374/9646/11334/92140/6280/920/6283/10935/3717/8349/3001/1051/1234/9261/8339/9466/5734/6197/728/8976/115361/3133/219972/10221/57162/7099/8346/2919/7056/3656/85236/26503/356/654/11213/128/26057/5272/63826/2150/8343/3553/2241/5578/6678/4283/3576/23328/8915/602/28526/5581/6590/7124/51561/55122/116844/8993/23208/3627/23729/3512/246778/6048/2687/4064/23005/7035/28666/1439/81929/35…
GO:0051247	BP	GO:0051247	positive regulation of protein metabolic process	461	0.348936	1.14985	0.027972	0.155627	0.126112	2475	tags=38%, list=33%, signal=27%	6659/79602/221477/1399/51588/92597/54386/91/11261/9646/28958/5899/5007/388585/56005/255488/5062/91947/56160/221927/6280/920/3622/51719/57609/5175/6283/5433/57045/254170/8087/1611/93624/56254/80762/55848/3717/1164/9111/1025/1050/5170/10365/64115/8851/801/5525/136319/1857/94056/253260/80829/54931/23168/29978/3304/54467/9344/285489/9978/10605/11236/1389/11044/5912/26995/10221/9175/79699/57162/55233/…
GO:0080135	BP	GO:0080135	regulation of cellular response to stress	180	0.38735	1.24975	0.0280866	0.156071	0.126472	2368	tags=41%, list=31%, signal=29%	90441/5514/51588/54386/79794/768211/3622/23376/9097/4189/8087/3954/26156/1025/23347/10959/55702/51278/1719/55159/9261/11342/1032/1843/10955/1387/29978/9344/7336/7099/8876/54537/7186/2308/5911/151636/57103/55161/23049/51776/51283/9860/10912/2150/3553/29969/23328/138065/7124/1161/200734/79085/9258/23043/258010/51360/83999/9770/23008/3952/4193/6118/5871/581/51616/64110/83666/84787/2021/4824/28996/98…
GO:0032153	CC	GO:0032153	cell division site	15	0.596212	1.48452	0.0282805	0.156955	0.127188	2469	tags=73%, list=33%, signal=49%	23011/8766/388/5501/84440/55752/5898/79768/346288/55165/27229
GO:0051651	BP	GO:0051651	maintenance of location in cell	64	0.447724	1.35934	0.02837	0.157159	0.127353	2540	tags=48%, list=34%, signal=32%	64083/9168/6280/920/3954/5170/801/3099/1234/202018/22821/6375/6672/3709/356/4283/5581/7782/79085/3627/219931/53940/7405/2512/581/5311/79041/5788/1193/57338/84959
GO:0001503	BP	GO:0001503	ossification	146	0.392479	1.25806	0.028387	0.157159	0.127353	2203	tags=34%, list=29%, signal=25%	359845/10189/25937/6497/23376/64131/57045/51684/26156/57665/1050/1051/8321/5734/26578/79176/202018/22856/8994/23601/1836/4664/654/1230/9249/6678/54928/25805/4086/7124/51741/79697/3726/93/83999/9770/4318/5781/8482/57419/387733/9260/182/3570/3952/133522/51232/1435/374/2201
GO:0030133	CC	GO:0030133	transport vesicle	138	0.396777	1.26722	0.0286874	0.158626	0.128542	1802	tags=33%, list=24%, signal=26%	9341/27333/84079/23673/10972/10890/56681/164/203547/11261/1184/80262/4218/10959/8766/801/51762/5868/10427/55361/201475/3133/83716/1861/3784/63915/3136/8269/10802/26503/1183/9545/3998/24141/6844/388552/7732/8674/11161/200734/5874/23208/11021/64418/7039/3127
GO:0098926	BP	GO:0098926	postsynaptic signal transduction	14	0.612158	1.50202	0.0288018	0.159064	0.128897	517	tags=36%, list=7%, signal=33%	2776/2769/1399/3717/8851
GO:0033157	BP	GO:0033157	regulation of intracellular protein transport	73	0.427729	1.31486	0.0291457	0.160766	0.130276	2258	tags=45%, list=30%, signal=32%	58480/3799/9695/54471/56681/11261/51684/3717/23379/3689/8851/51569/6672/64328/3998/3553/51201/9747/29969/6844/3305/9530/2040/5108/258010/5781/51465/3952/7855/4193/3458/999/665
GO:0044275	BP	GO:0044275	cellular carbohydrate catabolic process	15	0.595319	1.48229	0.0294118	0.161166	0.1306	1908	tags=60%, list=25%, signal=45%	5223/5834/5509/5500/57103/26007/79660/8972/55347
GO:0043539	MF	GO:0043539	protein serine/threonine kinase activator activity	15	0.59372	1.47831	0.0294118	0.161166	0.1306	616	tags=33%, list=8%, signal=31%	51719/1164/8851/801/253260
GO:0065002	BP	GO:0065002	intracellular protein transmembrane transport	15	0.592955	1.47641	0.0294118	0.161166	0.1306	2390	tags=73%, list=32%, signal=50%	5195/11231/9804/5193/9697/9868/100287932/5194/5190/83752/29103
GO:0002381	BP	GO:0002381	immunoglobulin production involved in immunoglobulin-mediated immune response	19	0.557935	1.45781	0.0295405	0.161166	0.1306	2461	tags=68%, list=33%, signal=46%	80762/9466/6830/6375/54537/30009/23075/3127/84787/23529/3118/5788/3111
GO:0090316	BP	GO:0090316	positive regulation of intracellular protein transport	50	0.468029	1.38961	0.0294586	0.161166	0.1306	2254	tags=46%, list=30%, signal=32%	58480/3799/9695/54471/56681/11261/3717/23379/3689/8851/64328/3553/51201/9747/6844/3305/2040/5108/3952/7855/4193/3458/999
GO:0030168	BP	GO:0030168	platelet activation	45	0.471233	1.38098	0.0295015	0.161166	0.1306	2269	tags=49%, list=30%, signal=34%	6814/3717/10019/5321/23173/6722/55330/5912/7099/7056/5028/64805/5578/139189/388552/2811/7450/3690/4352/1608/5197/5156
GO:0032640	BP	GO:0032640	tumor necrosis factor production	43	0.471761	1.38083	0.0295316	0.161166	0.1306	2104	tags=42%, list=28%, signal=30%	54440/3717/729230/64115/9261/9466/3133/7099/11213/914/602/51561/23208/5781/51465/3952/7855/3458
GO:0032680	BP	GO:0032680	regulation of tumor necrosis factor production	43	0.471761	1.38083	0.0295316	0.161166	0.1306	2104	tags=42%, list=28%, signal=30%	54440/3717/729230/64115/9261/9466/3133/7099/11213/914/602/51561/23208/5781/51465/3952/7855/3458
GO:0031348	BP	GO:0031348	negative regulation of defense response	54	0.456034	1.36866	0.0294416	0.161166	0.1306	1956	tags=43%, list=26%, signal=32%	79626/10875/80762/9111/29883/54941/5734/3133/11213/9975/5925/5272/8530/26007/5465/9258/8993/23208/4856/2625/23005/79102/9021
GO:0005201	MF	GO:0005201	extracellular matrix structural constituent	58	-0.271104	-1.49595	0.0298397	0.162601	0.131763	1577	tags=38%, list=21%, signal=30%	1404/79812/85301/1298/1805/2192/80144/10117/4146/1302/83872/10394/7369/3911/3912/1308/10418/340267/3918/1289/4586/3909
GO:0042303	BP	GO:0042303	molting cycle	42	-0.285988	-1.42577	0.0300254	0.162824	0.131944	1203	tags=29%, list=16%, signal=24%	147183/60529/728224/92344/3911/1001/2304/596/3889/3884/2736/55504
GO:0042633	BP	GO:0042633	hair cycle	42	-0.285988	-1.42577	0.0300254	0.162824	0.131944	1203	tags=29%, list=16%, signal=24%	147183/60529/728224/92344/3911/1001/2304/596/3889/3884/2736/55504
GO:0016482	BP	GO:0016482	cytosolic transport	58	0.457614	1.38273	0.0299173	0.162824	0.131944	1927	tags=43%, list=26%, signal=32%	9341/84079/3799/164/55207/23011/112936/84376/54497/5868/84084/400/25938/64145/8411/150368/4478/30845/9827/22853/22836/23041/219931/150786/27252
GO:0010628	BP	GO:0010628	positive regulation of gene expression	350	0.357314	1.17031	0.02997	0.162824	0.131944	2413	tags=36%, list=32%, signal=26%	6659/2219/9792/54440/10972/91/57178/23765/9682/28958/11334/9967/5430/920/29950/5433/79366/4189/8087/55848/3717/729230/10959/1050/64115/1051/64764/51744/9261/9466/5734/4332/26060/728/7528/54931/3304/10605/57493/3133/11044/6375/26995/57162/9439/7099/54537/7186/116496/144233/4783/51284/1958/56919/654/84872/11213/283420/23081/30009/914/7555/3662/5272/2150/3553/11118/4478/29760/260434/3576/7088/8915/7…
GO:0062012	BP	GO:0062012	regulation of small molecule metabolic process	109	0.410257	1.29453	0.0301893	0.163516	0.132505	2341	tags=40%, list=31%, signal=28%	5223/5166/3607/221937/8660/10447/51744/160760/5509/9563/11160/5500/51805/83667/1958/57103/5028/654/5903/3553/11091/2330/79660/157506/5465/5581/7124/51341/201163/2695/51360/440503/57761/158219/8445/3952/3667/3458/552/83752/84277/9572/3487/225
GO:0051156	BP	GO:0051156	glucose 6-phosphate metabolic process	10	0.659415	1.49811	0.0302663	0.163737	0.132683	1697	tags=60%, list=23%, signal=47%	5223/80201/3099/9563/57103/23729
GO:0030666	CC	GO:0030666	endocytic vesicle membrane	70	0.44023	1.34857	0.0303714	0.164108	0.132984	2386	tags=46%, list=32%, signal=32%	2535/9341/10981/10890/920/4218/51762/5868/8976/11031/3133/57403/3136/55647/79971/55529/6844/9140/54734/4481/8674/11021/7039/3127/7855/4193/374/3575/3118/154/7471/26253
GO:0070273	MF	GO:0070273	phosphatidylinositol-4-phosphate binding	12	0.613181	1.45891	0.0305164	0.1643	0.13314	778	tags=50%, list=10%, signal=45%	64083/5007/5321/65977/79156/55204
GO:0090025	BP	GO:0090025	regulation of monocyte chemotaxis	12	0.611455	1.4548	0.0305164	0.1643	0.13314	1681	tags=50%, list=22%, signal=39%	729230/158747/1843/1230/4856/3627
GO:0036297	BP	GO:0036297	interstrand cross-link repair	12	0.610305	1.45207	0.0305164	0.1643	0.13314	2432	tags=58%, list=32%, signal=40%	64710/55159/84464/375748/2188/199990/2177
GO:1990874	BP	GO:1990874	vascular associated smooth muscle cell proliferation	18	0.568402	1.47211	0.0307355	0.165281	0.133935	2065	tags=50%, list=27%, signal=36%	26073/10672/3717/55810/2773/7124/9294/4318/4193
GO:0005876	CC	GO:0005876	spindle microtubule	22	0.533752	1.44432	0.0308183	0.165331	0.133976	1939	tags=41%, list=26%, signal=30%	9371/8766/22919/801/259282/6990/143/7283/54801
GO:0045668	BP	GO:0045668	negative regulation of osteoblast differentiation	22	0.533587	1.44388	0.0308183	0.165331	0.133976	2143	tags=41%, list=28%, signal=29%	6497/57045/51684/8994/25805/7124/79697/51232/374
GO:0006887	BP	GO:0006887	exocytosis	130	0.391488	1.24777	0.030969	0.165548	0.134151	1678	tags=31%, list=22%, signal=24%	9341/10972/10890/164/5899/55207/4218/7251/23011/6814/729230/3689/8766/5170/801/51762/8723/5868/9342/9525/8825/55361/201475/11031/23233/149371/5028/55770/9545/1230/2150/27072/2241/5906/6844/5898/5874/23208/84961/399979
GO:1901135	BP	GO:1901135	carbohydrate derivative metabolic process	323	0.359148	1.17321	0.030969	0.165548	0.134151	2362	tags=37%, list=31%, signal=26%	1806/5223/5166/3607/64083/2517/9917/9695/216/441531/4669/5141/2519/10654/9394/11261/168537/9334/6996/22845/80201/115/4121/2589/23433/64131/54965/221937/9435/175/3099/3340/256435/283464/55526/51097/84002/79158/56983/4668/22875/152002/3251/11236/9563/79646/64781/56548/22856/159/5210/1836/2683/84869/57103/7903/83548/201562/10299/11041/51809/3553/2773/93010/5806/23483/1471/2982/50484/81602/56913/8034…
GO:0044877	MF	GO:0044877	protein-containing complex binding	343	0.356267	1.16547	0.030969	0.165548	0.134151	2131	tags=37%, list=28%, signal=28%	23420/338328/2776/1069/3006/2769/10972/24148/3151/54442/10981/10672/3007/91/4302/9935/6599/9541/85451/55845/84687/920/3622/829/7251/9097/6814/79366/9371/3954/1975/8660/3689/25929/5170/8851/8408/23246/10421/253260/4082/5049/150737/8723/10473/4893/26060/9525/79789/8932/55361/466/9978/6830/6041/5501/3133/79685/5082/3021/9175/23607/7186/6801/83667/1965/54942/140735/22918/56919/5903/51343/133746/6059/…
GO:0060119	BP	GO:0060119	inner ear receptor cell development	14	0.60548	1.48563	0.031106	0.166083	0.134585	900	tags=43%, list=12%, signal=38%	2535/4669/286262/388585/10427/3784
GO:0000993	MF	GO:0000993	RNA polymerase II complex binding	13	0.60984	1.48008	0.03125	0.166654	0.135048	1983	tags=62%, list=26%, signal=45%	58506/9646/23160/23168/58490/57654/55197/27161
GO:1901655	BP	GO:1901655	cellular response to ketone	27	0.516926	1.43887	0.0313152	0.166805	0.135169	1707	tags=41%, list=23%, signal=32%	988/64083/10365/687/5734/648/2308/5732/4478/5581/2230
GO:0034605	BP	GO:0034605	cellular response to heat	24	0.525696	1.44024	0.0315789	0.167812	0.135986	1681	tags=46%, list=22%, signal=36%	391634/92552/5433/10569/51278/9261/1387/3304/1965/79031/3627
GO:0001650	CC	GO:0001650	fibrillar center	41	0.469579	1.3673	0.0315682	0.167812	0.135986	2358	tags=51%, list=31%, signal=35%	9682/92140/4298/5195/27301/23160/10421/27125/5049/79685/23607/1316/345630/55810/9879/3169/223082/5435/3215/9891/26517
GO:0061515	BP	GO:0061515	myeloid cell development	18	0.566933	1.46831	0.0318332	0.168963	0.136919	2167	tags=67%, list=29%, signal=48%	4853/10019/10365/6722/23456/161882/51341/4211/10100/5781/10163/375387
GO:0002763	BP	GO:0002763	positive regulation of myeloid leukocyte differentiation	22	0.532237	1.44022	0.031881	0.169018	0.136963	2389	tags=59%, list=32%, signal=40%	4853/920/10221/5925/1230/5578/7124/51561/133522/3458/1435/677/760
GO:0018210	BP	GO:0018210	peptidyl-threonine modification	33	0.496033	1.40326	0.0319917	0.16925	0.137151	2350	tags=55%, list=31%, signal=38%	91/9943/51719/2589/388228/5170/8851/801/8408/5578/199731/22853/200734/9294/8445/8658/28996/161742
GO:0005925	CC	GO:0005925	focal adhesion	108	0.401805	1.26713	0.032	0.16925	0.137151	2394	tags=41%, list=32%, signal=28%	2535/7532/58480/10890/10672/11261/57514/5782/23011/3717/3689/6503/5170/22919/388/54518/8321/6235/4082/51495/3304/6146/5501/8994/5500/120534/4478/79026/30845/6168/5898/9656/11078/3673/3690/6130/9260/8462/157285/6645/23092/8649/5788/6237
GO:0035064	MF	GO:0035064	methylated histone binding	24	0.539072	1.47689	0.0321265	0.169521	0.137371	2385	tags=58%, list=32%, signal=40%	148479/9682/3622/10927/8535/11137/26147/11091/139886/79710/124359/5929/2186/5927
GO:0140034	MF	GO:0140034	methylation-dependent protein binding	24	0.539072	1.47689	0.0321265	0.169521	0.137371	2385	tags=58%, list=32%, signal=40%	148479/9682/3622/10927/8535/11137/26147/11091/139886/79710/124359/5929/2186/5927
GO:0007254	BP	GO:0007254	JNK cascade	51	0.452613	1.34865	0.0325203	0.171398	0.138892	1785	tags=39%, list=24%, signal=30%	90441/1399/5734/51495/9344/10221/9175/7099/7186/5911/51284/51776/10912/2150/3553/29969/7124/9258/23043/9770
GO:0043001	BP	GO:0043001	Golgi to plasma membrane protein transport	18	0.56458	1.46222	0.0329308	0.17234	0.139655	1360	tags=44%, list=18%, signal=36%	9341/64083/10890/80262/10791/55204/11031/6844
GO:0016779	MF	GO:0016779	nucleotidyltransferase activity	35	0.490136	1.395	0.0329557	0.17234	0.139655	2558	tags=51%, list=34%, signal=34%	10714/5430/5433/5432/54108/8732/11044/5439/9412/90353/6023/79693/8760/8790/27304/5435/221830/87178
GO:0009408	BP	GO:0009408	response to heat	36	0.486744	1.39435	0.0327533	0.17234	0.139655	1681	tags=39%, list=22%, signal=30%	391634/92552/5433/1967/10569/51278/10294/9261/1387/3304/1965/11080/79031/3627
GO:0031056	BP	GO:0031056	regulation of histone modification	50	0.465714	1.38274	0.0328256	0.17234	0.139655	1950	tags=46%, list=26%, signal=34%	221477/4302/6497/9682/9646/3622/93624/56254/1025/80854/23168/6830/55170/90780/63925/26147/3553/11091/7320/201163/2625/9252/4674
GO:0001932	BP	GO:0001932	regulation of protein phosphorylation	345	0.362103	1.18518	0.0329047	0.17234	0.139655	2479	tags=38%, list=33%, signal=26%	7532/79602/2776/26524/1399/92597/54386/91/25937/11261/5899/5007/388585/56005/5062/221927/4298/10527/84687/920/5997/51719/29950/7251/5175/6283/57045/8087/3717/1164/1025/10019/3689/10959/1050/5170/140775/29883/8851/801/1857/1032/94056/253260/80829/1843/728/1848/9344/285489/57493/1389/5912/10221/9175/11137/55233/7099/7186/116496/83667/5911/51284/1958/143384/5028/654/11213/11329/5925/3553/84327/2241/…
GO:0042325	BP	GO:0042325	regulation of phosphorylation	392	0.360433	1.18436	0.0329047	0.17234	0.139655	2479	tags=38%, list=33%, signal=27%	90441/7532/79602/5223/2776/26524/1399/92597/54386/91/25937/11261/5899/5007/388585/56005/5062/221927/4298/10527/84687/920/5997/51719/29950/7251/5175/6283/57045/10935/8087/8396/3717/1164/8660/1025/10019/3689/10959/1050/5170/140775/29883/8851/801/5525/1857/1032/94056/253260/80829/1843/728/1848/9344/285489/57493/1389/5912/10221/9175/11137/55233/7099/7186/116496/83667/5911/51284/1958/57103/143384/5028…
GO:0033043	BP	GO:0033043	regulation of organelle organization	323	0.35746	1.1677	0.032967	0.17234	0.139655	2136	tags=34%, list=28%, signal=25%	84079/64083/5514/3799/25923/54471/292/9168/54552/4853/56681/54386/5899/5007/5062/246184/6280/55845/829/55288/23433/7251/8396/140775/22919/388/8851/8408/93663/2909/136319/253260/5734/5868/1843/9696/9525/202018/29978/3304/9344/8976/84464/55170/54908/10105/23607/8697/6950/26054/25932/54942/57132/57103/64145/23204/55161/23137/23049/51343/133746/5925/3998/2150/3553/128866/23381/4478/9026/2241/10962/30…
GO:0010828	BP	GO:0010828	positive regulation of glucose transmembrane transport	17	0.571651	1.46456	0.0330761	0.172509	0.139792	2066	tags=59%, list=27%, signal=43%	79602/23433/8660/26060/6041/1389/5906/2695/5781/3667
GO:0001221	MF	GO:0001221	transcription coregulator binding	17	0.570965	1.4628	0.0330761	0.172509	0.139792	2272	tags=59%, list=30%, signal=41%	988/1025/1387/84181/2308/84458/5465/51341/57649/9572
GO:0006310	BP	GO:0006310	DNA recombination	83	0.41688	1.29206	0.0331325	0.172604	0.139869	2470	tags=45%, list=33%, signal=30%	3006/3007/54386/10189/4175/56160/27301/64710/80762/23347/55159/9466/7528/84464/6830/29844/54537/23137/30009/3005/79913/7320/23075/79725/493861/3024/3008/7153/6118/3575/64110/84787/23529/2021/5788/2177/378708
GO:0017015	BP	GO:0017015	regulation of transforming growth factor beta receptor signaling pathway	40	0.47282	1.37127	0.0336735	0.175033	0.141837	2368	tags=52%, list=31%, signal=36%	26524/6497/51592/23592/3622/5170/163126/1387/5465/25805/51341/201163/200734/116844/80139/375387/2201/5494/28996/161742/7471
GO:0005996	BP	GO:0005996	monosaccharide metabolic process	83	0.421654	1.30686	0.0336766	0.175033	0.141837	1556	tags=33%, list=21%, signal=26%	5166/3607/2517/2519/221927/80201/221937/8660/10447/3099/5509/9563/130589/3784/5500/5210/83667/283209/2683/57103/5903/25948/11091/79660/5465/7124/2526
GO:1902117	BP	GO:1902117	positive regulation of organelle assembly	18	0.56366	1.45983	0.0340285	0.175089	0.141883	1516	tags=50%, list=20%, signal=40%	5899/8396/8408/2909/9696/9525/202018/4478/7124
GO:0042287	MF	GO:0042287	MHC protein binding	15	0.585807	1.45861	0.0339367	0.175089	0.141883	1940	tags=53%, list=26%, signal=40%	920/51744/3133/3809/6983/927/926/28664
GO:0008408	MF	GO:0008408	3'-5' exonuclease activity	15	0.585743	1.45845	0.0339367	0.175089	0.141883	1070	tags=33%, list=14%, signal=29%	201626/27301/22803/29883/54512
GO:0015935	CC	GO:0015935	small ribosomal subunit	12	0.607064	1.44436	0.0340376	0.175089	0.141883	1037	tags=42%, list=14%, signal=36%	64965/6232/6235/93144/55173
GO:0000407	CC	GO:0000407	phagophore assembly site	12	0.606547	1.44313	0.0340376	0.175089	0.141883	1407	tags=50%, list=19%, signal=41%	23673/80262/8408/55102/26100/9140
GO:0016251	MF	GO:0016251	RNA polymerase II general transcription initiation factor activity	12	0.606042	1.44193	0.0340376	0.175089	0.141883	2127	tags=67%, list=28%, signal=48%	2960/138474/6874/1810/10629/2961/6617/51616
GO:0051560	BP	GO:0051560	mitochondrial calcium ion homeostasis	12	0.605809	1.44137	0.0340376	0.175089	0.141883	1625	tags=50%, list=22%, signal=39%	3954/10989/118987/55013/79085/5910
GO:0032633	BP	GO:0032633	interleukin-4 production	12	0.6053	1.44016	0.0340376	0.175089	0.141883	1689	tags=58%, list=22%, signal=45%	54440/80762/1051/3133/3662/161882/2625
GO:0032673	BP	GO:0032673	regulation of interleukin-4 production	12	0.6053	1.44016	0.0340376	0.175089	0.141883	1689	tags=58%, list=22%, signal=45%	54440/80762/1051/3133/3662/161882/2625
GO:0061756	BP	GO:0061756	leukocyte adhesion to vascular endothelial cell	16	0.578598	1.46858	0.034292	0.175796	0.142455	2042	tags=50%, list=27%, signal=37%	64083/729230/3689/9435/6404/7124/2526/3952
GO:1903051	BP	GO:1903051	negative regulation of proteolysis involved in cellular protein catabolic process	16	0.577687	1.46627	0.034292	0.175796	0.142455	2382	tags=75%, list=32%, signal=51%	6599/9097/51684/80011/79031/258010/9683/27074/819/28996/7471/4983
GO:0050868	BP	GO:0050868	negative regulation of T cell activation	32	0.495808	1.39774	0.0342324	0.175796	0.142455	1357	tags=34%, list=18%, signal=28%	79626/10875/57045/80762/64115/1051/6375/57162/55824/30009/27242
GO:0006006	BP	GO:0006006	glucose metabolic process	61	0.443558	1.34295	0.0343434	0.175859	0.142506	1516	tags=34%, list=20%, signal=28%	5166/3607/221927/221937/8660/10447/3099/5509/9563/130589/3784/5500/83667/283209/57103/5903/25948/11091/79660/5465/7124
GO:0032637	BP	GO:0032637	interleukin-8 production	27	0.513274	1.42871	0.0344468	0.175951	0.142581	2698	tags=70%, list=36%, signal=45%	2219/51744/3304/7099/51284/914/2150/3553/8915/602/7124/56957/23005/3952/5788/307/5054/27202/406921
GO:0032677	BP	GO:0032677	regulation of interleukin-8 production	27	0.513274	1.42871	0.0344468	0.175951	0.142581	2698	tags=70%, list=36%, signal=45%	2219/51744/3304/7099/51284/914/2150/3553/8915/602/7124/56957/23005/3952/5788/307/5054/27202/406921
GO:1901981	MF	GO:1901981	phosphatidylinositol phosphate binding	50	0.45618	1.35443	0.0345178	0.175951	0.142581	1907	tags=42%, list=25%, signal=32%	64083/5007/9265/5321/65977/55102/79156/115548/55204/79685/3784/116984/26100/3759/9026/91404/11021/23161/163486/8416/219931
GO:0008643	BP	GO:0008643	carbohydrate transport	53	0.45076	1.35079	0.0344828	0.175951	0.142581	2066	tags=40%, list=27%, signal=29%	79602/55625/23433/6814/8660/3099/26060/6041/1389/83667/26503/366/3553/5906/7124/2695/23169/57761/5781/3952/3667
GO:0002702	BP	GO:0002702	positive regulation of production of molecular mediator of immune response	35	0.487959	1.38881	0.0350154	0.177883	0.144147	2369	tags=54%, list=31%, signal=37%	54440/4189/51744/3133/6375/7099/54537/7186/30009/2150/3553/8915/2625/163486/8482/7855/84787/23529/5788
GO:0042886	BP	GO:0042886	amide transport	96	0.404645	1.27051	0.035	0.177883	0.144147	2164	tags=39%, list=29%, signal=28%	6659/5660/3799/5007/6814/51167/51768/3717/8660/65977/51762/55585/366/3553/81537/415116/5581/7124/55450/3625/4856/6573/399979/2695/2850/5019/952/389692/5781/30835/51083/3952/3667/80772/3458/114131/23410
GO:0006091	BP	GO:0006091	generation of precursor metabolites and energy	138	0.387868	1.23877	0.034965	0.177883	0.144147	2451	tags=43%, list=33%, signal=30%	5223/3607/4694/5834/441531/1345/80201/201626/2632/221937/51167/8660/1050/1351/84273/3099/55526/5509/8560/9563/5501/4719/5500/10105/7386/57103/135154/128/9249/163702/79660/5465/205327/84275/1352/51341/79085/90624/23729/2230/7381/5019/5504/153743/79689/55847/8445/3952/3667/3458/1738/23410/552/84277/9572/54205/93974/29103/4731/3658
GO:1905475	BP	GO:1905475	regulation of protein localization to membrane	64	0.437968	1.32972	0.0353179	0.179217	0.145228	1516	tags=31%, list=20%, signal=25%	3799/1399/54471/11261/84687/55625/23433/3689/8766/5170/8851/5525/26060/51201/9747/5906/5780/2040/5581/7124
GO:0043407	BP	GO:0043407	negative regulation of MAP kinase activity	14	0.598497	1.4685	0.0357143	0.180611	0.146357	1266	tags=43%, list=17%, signal=36%	5997/10019/1843/11213/11329/3553
GO:0043300	BP	GO:0043300	regulation of leukocyte degranulation	14	0.597654	1.46643	0.0357143	0.180611	0.146357	1314	tags=50%, list=17%, signal=41%	164/729230/3689/5170/8723/2150/2241
GO:0001510	BP	GO:0001510	RNA methylation	21	0.539878	1.44004	0.035753	0.180611	0.146357	2431	tags=67%, list=32%, signal=45%	117246/23070/114049/64216/54931/345630/144233/81627/84705/57570/9836/54482/221078/63899
GO:0052689	MF	GO:0052689	carboxylic ester hydrolase activity	43	0.463466	1.35655	0.0356415	0.180611	0.146357	2389	tags=40%, list=32%, signal=27%	57136/55699/5321/3340/5049/9563/11313/116236/79575/57505/5051/643418/55347/570/81579/200879/760
GO:0008173	MF	GO:0008173	RNA methyltransferase activity	19	0.554135	1.44789	0.036105	0.181981	0.147467	2431	tags=68%, list=32%, signal=46%	117246/23070/114049/64216/54931/345630/144233/81627/57570/9836/54482/221078/63899
GO:0009247	BP	GO:0009247	glycolipid biosynthetic process	19	0.553551	1.44636	0.036105	0.181981	0.147467	1076	tags=32%, list=14%, signal=27%	9334/54965/256435/51097/84002/7903
GO:0010952	BP	GO:0010952	positive regulation of peptidase activity	62	-0.226845	-1.27583	0.0363198	0.182859	0.148179	887	tags=31%, list=12%, signal=27%	130399/2904/6582/84630/4838/65992/341676/80759/9994/10016/10017/6505/4609/3092/9647/1490/666/6423/1365
GO:0002709	BP	GO:0002709	regulation of T cell mediated immunity	28	0.511321	1.42776	0.0363825	0.18297	0.148269	2369	tags=61%, list=31%, signal=42%	54440/729230/3133/6375/3136/7186/30009/3553/51561/911/1178/2625/163486/11006/7855/3575/5788
GO:0001710	BP	GO:0001710	mesodermal cell fate commitment	11	-0.495557	-1.52688	0.0365613	0.183458	0.148665	1376	tags=55%, list=18%, signal=45%	22943/10736/5076/4838/3207/6423
GO:0071260	BP	GO:0071260	cellular response to mechanical stimulus	27	0.509675	1.41869	0.0365344	0.183458	0.148665	2009	tags=41%, list=27%, signal=30%	136319/5734/7099/51284/654/3553/3759/8915/3673/5781/9780
GO:0016339	BP	GO:0016339	calcium-dependent cell-cell adhesion via plasma membrane cell adhesion molecules	17	-0.406016	-1.53086	0.0368402	0.184446	0.149465	254	tags=47%, list=3%, signal=46%	1009/1004/1828/1012/421/56123/51294/53827
GO:0050672	BP	GO:0050672	negative regulation of lymphocyte proliferation	23	0.52754	1.43936	0.0368809	0.184446	0.149465	2015	tags=43%, list=27%, signal=32%	57045/80762/64115/1051/4332/6375/57162/27242/11006/51083
GO:0001101	BP	GO:0001101	response to acid chemical	39	0.470808	1.361	0.0368098	0.184446	0.149465	2430	tags=51%, list=32%, signal=35%	84687/23376/389541/10365/1051/10670/9804/83667/197131/7124/53335/2695/552/5311/3184/5156/4524/729438/8649/9148
GO:0034655	BP	GO:0034655	nucleobase-containing compound catabolic process	117	0.395394	1.25407	0.036963	0.184651	0.149631	2647	tags=48%, list=35%, signal=32%	1806/9939/65080/200035/5141/9967/6996/201626/5433/8087/22803/192670/29883/678/9261/22882/6036/3304/22875/10605/3251/6041/55802/11044/56829/7186/54512/23049/23381/5578/81602/200316/51154/8559/1676/54915/9567/9704/27161/581/167227/10949/3184/2021/161823/677/83594/272/131870/9811/55571/87178/1773/57089/196513/1655
GO:0006458	BP	GO:0006458	'de novo' protein folding	11	0.626743	1.45547	0.0372596	0.184802	0.149753	2562	tags=91%, list=34%, signal=60%	23753/51182/3304/1861/6782/11080/3305/3310/27348/144106
GO:0051084	BP	GO:0051084	'de novo' posttranslational protein folding	11	0.626743	1.45547	0.0372596	0.184802	0.149753	2562	tags=91%, list=34%, signal=60%	23753/51182/3304/1861/6782/11080/3305/3310/27348/144106
GO:0051085	BP	GO:0051085	chaperone cofactor-dependent protein refolding	11	0.626743	1.45547	0.0372596	0.184802	0.149753	2562	tags=91%, list=34%, signal=60%	23753/51182/3304/1861/6782/11080/3305/3310/27348/144106
GO:1990090	BP	GO:1990090	cellular response to nerve growth factor stimulus	11	0.625692	1.45303	0.0372596	0.184802	0.149753	2266	tags=64%, list=30%, signal=45%	988/5170/23527/5906/11021/1938/2186
GO:1905897	BP	GO:1905897	regulation of response to endoplasmic reticulum stress	18	0.558181	1.44565	0.0373216	0.184802	0.149753	2106	tags=61%, list=28%, signal=44%	23376/9097/4189/10955/29978/55161/51283/138065/258010/51360/581
GO:0002369	BP	GO:0002369	T cell cytokine production	18	0.555997	1.43999	0.0373216	0.184802	0.149753	2049	tags=61%, list=27%, signal=45%	54440/729230/6375/7186/30009/3553/1178/2625/163486/11006/7855
GO:0002724	BP	GO:0002724	regulation of T cell cytokine production	18	0.555997	1.43999	0.0373216	0.184802	0.149753	2049	tags=61%, list=27%, signal=45%	54440/729230/6375/7186/30009/3553/1178/2625/163486/11006/7855
GO:0070527	BP	GO:0070527	platelet aggregation	22	0.530318	1.43503	0.0371945	0.184802	0.149753	2725	tags=64%, list=36%, signal=41%	6814/3717/10019/23173/55330/5912/64805/5578/2811/3690/4352/5156/84959/23657
GO:2000059	BP	GO:2000059	negative regulation of ubiquitin-dependent protein catabolic process	12	0.604476	1.4382	0.0375587	0.185771	0.150539	2368	tags=75%, list=31%, signal=51%	6599/9097/51684/79031/258010/9683/819/28996/7471
GO:0043620	BP	GO:0043620	regulation of DNA-templated transcription in response to stress	14	0.595464	1.46106	0.0380184	0.186706	0.151296	1732	tags=57%, list=23%, signal=44%	10365/1051/6197/84181/83667/1958/55662/51360
GO:0140223	MF	GO:0140223	general transcription initiation factor activity	14	0.593764	1.45689	0.0380184	0.186706	0.151296	2127	tags=64%, list=28%, signal=46%	54700/2960/138474/6874/1810/10629/2961/6617/51616
GO:0046326	BP	GO:0046326	positive regulation of glucose import	14	0.593307	1.45577	0.0380184	0.186706	0.151296	2066	tags=64%, list=27%, signal=47%	79602/23433/8660/26060/6041/1389/5906/5781/3667
GO:0031503	BP	GO:0031503	protein-containing complex localization	84	0.414414	1.28819	0.038038	0.186706	0.151296	1977	tags=37%, list=26%, signal=28%	55746/84946/3799/10189/55920/5899/84248/23212/4218/5433/9371/8766/643136/150737/440145/8976/6830/5813/5534/23049/6059/23381/5906/6844/55341/55706/5108/89891/2239/3690/81929
GO:0007265	BP	GO:0007265	Ras protein signal transduction	112	0.397355	1.25525	0.038	0.186706	0.151296	2138	tags=38%, list=28%, signal=28%	58480/1399/4853/10672/5899/392/55845/23011/6016/9265/388/2909/83892/4893/51495/201475/57493/22821/5912/9363/5911/116442/84078/5925/2150/56990/5922/199731/5906/55667/9710/54734/8477/5898/201163/11021/399/9869/84636/10163/1435/10260/157285
GO:0005813	CC	GO:0005813	centrosome	160	0.378299	1.21514	0.037962	0.186706	0.151296	1945	tags=34%, list=26%, signal=26%	1069/3799/26524/196383/4236/6497/9541/4218/84779/11051/9371/11007/84376/8766/57534/22919/801/3099/5525/9261/259282/4082/9696/9342/9525/440145/202018/3304/84084/54902/84440/23607/137886/6950/25932/136647/140735/51382/375748/57701/23172/2773/10190/5971/10806/201163/283254/5108/7283/55540/89891/57606/54875/54801/7405
GO:0019725	BP	GO:0019725	cellular homeostasis	289	0.358992	1.17026	0.037962	0.186706	0.151296	2801	tags=43%, list=37%, signal=28%	6659/2769/3607/9373/3799/57217/10672/11261/5007/6280/80201/55288/6814/1043/10935/221937/3954/64710/80762/3717/729230/8660/7779/5170/80231/30061/801/3099/1234/5734/147007/285195/94107/6722/23241/728/10989/22821/6375/3784/25932/8698/3709/2308/118987/5028/356/654/55647/55013/5732/1230/2150/3579/3759/28952/4283/1317/415116/54734/5581/55450/7782/121665/8477/23075/79085/5910/3627/4987/2850/5019/6558/10…
GO:0001895	BP	GO:0001895	retina homeostasis	28	-0.33768	-1.55067	0.0389262	0.187286	0.151766	730	tags=29%, list=10%, signal=26%	5304/286204/124590/1001/482/6513/85015/3848
GO:0005771	CC	GO:0005771	multivesicular body	16	0.572235	1.45243	0.0387168	0.187286	0.151766	1996	tags=44%, list=27%, signal=32%	7251/8766/57132/128866/8530/5874/973
GO:0005746	CC	GO:0005746	mitochondrial respirasome	11	0.625232	1.45196	0.0384615	0.187286	0.151766	1772	tags=64%, list=24%, signal=49%	4694/1345/1351/4719/7386/647087/7381
GO:0046850	BP	GO:0046850	regulation of bone remodeling	16	0.571404	1.45032	0.0387168	0.187286	0.151766	2801	tags=62%, list=37%, signal=39%	5166/5578/952/7107/3690/3952/133522/760/84959/1901
GO:0032623	BP	GO:0032623	interleukin-2 production	20	0.543715	1.44084	0.0389189	0.187286	0.151766	1906	tags=50%, list=25%, signal=37%	54440/920/729230/6375/7186/30009/3662/3553/2625/11006
GO:0032663	BP	GO:0032663	regulation of interleukin-2 production	20	0.543715	1.44084	0.0389189	0.187286	0.151766	1906	tags=50%, list=25%, signal=37%	54440/920/729230/6375/7186/30009/3662/3553/2625/11006
GO:0061912	BP	GO:0061912	selective autophagy	18	0.554805	1.4369	0.0384193	0.187286	0.151766	1519	tags=50%, list=20%, signal=40%	292/23376/8408/55102/51569/83667/57103/26100/10241
GO:0050852	BP	GO:0050852	T cell receptor signaling pathway	23	0.52556	1.43396	0.0389884	0.187286	0.151766	1906	tags=43%, list=25%, signal=33%	1399/1967/11118/27242/8915/121665/23308/2625/163486/11006
GO:0070534	BP	GO:0070534	protein K63-linked ubiquitination	22	0.529373	1.43247	0.0382572	0.187286	0.151766	2062	tags=50%, list=27%, signal=36%	9373/80829/57162/7336/7186/51283/7326/23328/7320/6048/51619
GO:1901222	BP	GO:1901222	regulation of NIK/NF-kappaB signaling	23	0.524148	1.4301	0.0389884	0.187286	0.151766	1785	tags=48%, list=24%, signal=37%	54386/9111/7099/51284/3553/23328/602/7124/51561/4856/9770
GO:0051983	BP	GO:0051983	regulation of chromosome segregation	27	0.505897	1.40817	0.0386221	0.187286	0.151766	1389	tags=30%, list=18%, signal=24%	55920/246184/1843/54908/8697/23137/5925/9184
GO:0031123	BP	GO:0031123	RNA 3'-end processing	37	0.475827	1.36928	0.0388946	0.187286	0.151766	2558	tags=57%, list=34%, signal=38%	9646/5433/11051/56254/1025/54931/11044/26024/345630/54512/58490/55197/23283/55520/80789/26173/134353/53981/677/91746/87178
GO:0048659	BP	GO:0048659	smooth muscle cell proliferation	43	0.462396	1.35342	0.0386965	0.187286	0.151766	2104	tags=40%, list=28%, signal=29%	26073/10672/388585/3717/10221/7099/55810/2773/7124/9294/4856/3673/4318/5781/3570/4193/3458
GO:0001906	BP	GO:0001906	cell killing	49	0.45475	1.34573	0.0386572	0.187286	0.151766	2591	tags=51%, list=34%, signal=34%	3799/3151/164/11334/55207/6283/3251/3133/6375/3136/85236/5272/2150/51561/911/8993/3952/1669/3458/3575/6406/353143/5788/1773/54210
GO:0051250	BP	GO:0051250	negative regulation of lymphocyte activation	41	0.461759	1.34453	0.0386965	0.187286	0.151766	2015	tags=37%, list=27%, signal=27%	79626/10875/57045/80762/64115/1051/4332/6375/57162/55824/30009/27242/8993/11006/51083
GO:0001659	BP	GO:0001659	temperature homeostasis	56	0.445924	1.34285	0.0383838	0.187286	0.151766	2351	tags=46%, list=31%, signal=32%	79602/216/4012/3717/729230/1051/5565/7099/2308/1958/50486/3662/5925/10912/3553/57561/7124/201163/93/9658/6009/3952/133522/11096/9572/154
GO:0046651	BP	GO:0046651	lymphocyte proliferation	95	0.413587	1.2985	0.038981	0.187286	0.151766	2232	tags=41%, list=30%, signal=29%	54440/57045/80762/729230/8660/64115/1051/9466/4332/3251/3133/6375/57162/648/5813/7099/81704/63925/3553/4478/27242/6655/6541/23308/51561/1178/1880/246778/4064/952/11006/30835/973/51083/3952/4352/581/3575/23529
GO:0061659	MF	GO:0061659	ubiquitin-like protein ligase activity	112	0.403141	1.27352	0.038981	0.187286	0.151766	2913	tags=53%, list=39%, signal=33%	51588/55148/255488/7737/23376/26001/8535/284996/55159/11342/54941/54467/9978/11236/57162/51320/197131/151636/64795/5903/51283/6045/10299/140691/9412/64207/138065/7732/9781/23087/9830/6048/26145/26994/79102/25898/10475/54708/79018/4193/6478/84085/223082/7706/9148/135892/57630/344558/26036/84133/149095/56852/26046/378884/81844/90025/51666/54546/4799
GO:0043549	BP	GO:0043549	regulation of kinase activity	219	0.377496	1.222	0.0383383	0.187286	0.151766	2479	tags=41%, list=33%, signal=28%	90441/7532/2776/26524/92597/25937/11261/5899/5062/4298/10527/920/5997/51719/29950/7251/6283/10935/8396/3717/1164/8660/10019/1050/5170/140775/8851/801/5525/1857/1032/94056/253260/80829/1843/728/9344/285489/57493/5912/10221/9175/7099/7186/83667/1958/57103/143384/5903/11213/11329/5925/64805/3553/260434/5906/23328/8915/7124/22853/55450/51561/9770/7039/57761/11006/3690/7405/9021/3570/3952/7855/3667/58…
GO:0032787	BP	GO:0032787	monocarboxylic acid metabolic process	165	0.376195	1.20916	0.038961	0.187286	0.151766	2281	tags=35%, list=30%, signal=25%	79602/5223/5166/3607/9373/3992/216/441531/5007/36/1892/80201/8879/221937/8660/5321/3099/55526/51495/8560/11313/29785/11160/5565/8876/113612/83667/84869/57103/128/201562/63826/3553/157506/5465/5581/5742/51341/2695/2687/5194/440503/114883/57761/55347/3952/3667/570/5730/3458/1738/11000/552/83752/200879/9572/26031
GO:0042605	MF	GO:0042605	peptide antigen binding	13	0.605881	1.47047	0.0393519	0.188228	0.15253	2595	tags=85%, list=34%, signal=56%	3133/3136/6983/9794/3127/28664/30835/28673/28672/28653/28674
GO:0071624	BP	GO:0071624	positive regulation of granulocyte chemotaxis	13	0.604786	1.46782	0.0393519	0.188228	0.15253	1365	tags=46%, list=18%, signal=38%	57118/158747/728/6375/3579/3576
GO:0090023	BP	GO:0090023	positive regulation of neutrophil chemotaxis	13	0.604786	1.46782	0.0393519	0.188228	0.15253	1365	tags=46%, list=18%, signal=38%	57118/158747/728/6375/3579/3576
GO:1902624	BP	GO:1902624	positive regulation of neutrophil migration	13	0.604786	1.46782	0.0393519	0.188228	0.15253	1365	tags=46%, list=18%, signal=38%	57118/158747/728/6375/3579/3576
GO:0001843	BP	GO:0001843	neural tube closure	27	0.505336	1.40661	0.039666	0.189529	0.153584	1558	tags=37%, list=21%, signal=29%	2535/6768/6497/51684/10959/2909/1857/10427/8915/5898
GO:0000154	BP	GO:0000154	rRNA modification	10	0.645925	1.46746	0.0399516	0.190288	0.154199	1320	tags=60%, list=18%, signal=50%	117246/115939/114049/64216/345630/27079
GO:0002407	BP	GO:0002407	dendritic cell chemotaxis	10	0.644131	1.46339	0.0399516	0.190288	0.154199	2420	tags=60%, list=32%, signal=41%	729230/1234/1230/3579/1880/3577
GO:0060055	BP	GO:0060055	angiogenesis involved in wound healing	12	0.60079	1.42943	0.0399061	0.190288	0.154199	1942	tags=50%, list=26%, signal=37%	79602/6722/2683/7124/6558/3690
GO:0046887	BP	GO:0046887	positive regulation of hormone secretion	56	0.444893	1.33974	0.040404	0.192037	0.155616	2268	tags=43%, list=30%, signal=30%	6659/3799/5007/51768/3717/8660/51762/8723/5028/654/5581/55450/3625/2695/2850/5019/952/5781/51083/3952/338442/114131/23410/4824
GO:0002285	BP	GO:0002285	lymphocyte activation involved in immune response	63	0.437597	1.32485	0.040404	0.192037	0.155616	2232	tags=46%, list=30%, signal=33%	4853/164/10875/80762/54518/51744/9466/5734/6830/7099/54537/30009/3662/2150/5971/602/161882/51561/23075/911/8993/2625/1880/246778/4064/3570/3458/84787/23529
GO:0043367	BP	GO:0043367	CD4-positive, alpha-beta T cell differentiation	28	0.507485	1.41705	0.0405405	0.192482	0.155977	2104	tags=50%, list=28%, signal=36%	54440/5734/30009/3662/5971/602/161882/51561/2625/1880/246778/9760/3570/3458
GO:0099060	CC	GO:0099060	integral component of postsynaptic specialization membrane	36	-0.304027	-1.40485	0.0409073	0.193977	0.157189	2155	tags=50%, list=29%, signal=36%	729993/1949/78999/10369/146395/81832/57053/22986/3751/57555/1056/64084/57497/5802/1141/1128/729956/1134
GO:0001841	BP	GO:0001841	neural tube formation	36	0.476697	1.36557	0.0409417	0.193977	0.157189	747	tags=28%, list=10%, signal=25%	2535/6659/6768/6497/51684/10959/57534/2909/1857/10427
GO:0032154	CC	GO:0032154	cleavage furrow	12	0.600597	1.42897	0.0410798	0.194019	0.157223	2294	tags=67%, list=30%, signal=46%	23011/8766/388/5501/84440/5898/79768/55165
GO:0060251	BP	GO:0060251	regulation of glial cell proliferation	12	0.600467	1.42866	0.0410798	0.194019	0.157223	1516	tags=50%, list=20%, signal=40%	6497/23376/430/5501/3553/7124
GO:0032945	BP	GO:0032945	negative regulation of mononuclear cell proliferation	24	0.518376	1.42019	0.0410526	0.194019	0.157223	2015	tags=42%, list=27%, signal=31%	57045/80762/64115/1051/4332/6375/57162/27242/11006/51083
GO:0016592	CC	GO:0016592	mediator complex	14	0.587405	1.44129	0.0414747	0.194862	0.157905	2061	tags=57%, list=27%, signal=42%	9967/9969/1025/29079/9439/9412/55090/133522
GO:0045124	BP	GO:0045124	regulation of bone resorption	14	0.5858	1.43735	0.0414747	0.194862	0.157905	2801	tags=64%, list=37%, signal=40%	5166/5578/952/7107/3690/133522/760/84959/1901
GO:0045089	BP	GO:0045089	positive regulation of innate immune response	29	0.502501	1.40733	0.0414508	0.194862	0.157905	1584	tags=45%, list=21%, signal=36%	2219/164/5062/9111/80231/4332/1387/3133/7099/117157/9868/85364/55122
GO:0001909	BP	GO:0001909	leukocyte mediated cytotoxicity	29	0.500215	1.40093	0.0414508	0.194862	0.157905	2591	tags=59%, list=34%, signal=39%	3799/164/11334/55207/3251/3133/6375/3136/5272/2150/51561/911/3952/3575/5788/1773/54210
GO:0010507	BP	GO:0010507	negative regulation of autophagy	31	0.491918	1.38267	0.0414508	0.194862	0.157905	2072	tags=48%, list=28%, signal=35%	26073/3607/9682/8925/221937/1611/140775/10670/57103/23049/128866/66036/6048/3952/80772
GO:2000106	BP	GO:2000106	regulation of leukocyte apoptotic process	19	0.547962	1.43176	0.0415755	0.195132	0.158124	2149	tags=53%, list=29%, signal=38%	155038/8660/6950/81704/3579/8915/5133/581/338442/3575
GO:0002262	BP	GO:0002262	myeloid cell homeostasis	48	0.455218	1.34668	0.0416667	0.195153	0.158141	2451	tags=52%, list=33%, signal=35%	292/91/9935/23376/23186/3717/729230/10019/10365/6722/3304/23456/5925/3579/161882/51341/9258/2625/4352/581/338442/28996/677/93974/3658
GO:0097530	BP	GO:0097530	granulocyte migration	51	0.449142	1.33831	0.0416667	0.195153	0.158141	2745	tags=51%, list=36%, signal=33%	6374/57118/6280/5175/6283/3689/5734/158747/728/6375/2919/79647/3579/4283/3576/3627/399/57126/1435/5197/719/3577/54210/27202/6355/2529
GO:0002833	BP	GO:0002833	positive regulation of response to biotic stimulus	42	0.464615	1.35593	0.0417515	0.195347	0.158299	1782	tags=45%, list=24%, signal=35%	2219/164/5062/9111/80231/4332/1387/3133/7099/654/26057/2150/5578/117157/23328/9868/85364/55122/4064
GO:0031312	CC	GO:0031312	extrinsic component of organelle membrane	16	0.570167	1.44718	0.0420354	0.195658	0.158551	958	tags=38%, list=13%, signal=33%	10229/8408/84273/54491/1861/51805
GO:0006611	BP	GO:0006611	protein export from nucleus	16	0.566803	1.43864	0.0420354	0.195658	0.158551	2065	tags=56%, list=27%, signal=41%	23039/11261/6672/64328/27351/29107/3553/5781/4193
GO:0070098	BP	GO:0070098	chemokine-mediated signaling pathway	36	0.475679	1.36265	0.0419652	0.195658	0.158551	2782	tags=58%, list=37%, signal=37%	6374/9943/7737/729230/10019/1234/6375/2919/1230/3579/4283/3576/11240/3627/4352/5197/1233/3577/2826/6355/57007
GO:0019216	BP	GO:0019216	regulation of lipid metabolic process	97	0.400092	1.25642	0.042	0.195658	0.158551	2390	tags=41%, list=32%, signal=29%	5660/5166/11261/8396/8660/5525/9563/1389/11160/1958/654/9975/64805/3553/2330/80207/157506/5465/5581/7124/66036/2695/51360/440503/57761/158219/5140/51083/3952/3667/3458/338442/23410/552/83752/5156/9572/79143/225/29103
GO:0051046	BP	GO:0051046	regulation of secretion	219	0.375749	1.21634	0.0419608	0.195658	0.158551	2272	tags=34%, list=30%, signal=25%	6659/9341/10972/64083/3799/10890/164/5007/55288/4218/7251/23011/6814/51768/3717/729230/8660/3689/7779/5170/801/5321/51762/8723/5868/9525/64215/55204/201475/3784/7099/23607/5028/654/79971/9545/64805/2150/3553/9026/2241/5906/6844/415116/5581/7124/55450/5898/5874/23208/3625/4856/84961/4987/2695/2850/5019/6558/952/219931/5781/8027/51083/57126/3952/3667/3458/338442/114131/23410/552/27345/4879/4824/9572
GO:0006401	BP	GO:0006401	RNA catabolic process	82	0.412075	1.28022	0.0420842	0.195683	0.158571	2647	tags=50%, list=35%, signal=33%	9939/65080/9967/201626/5433/8087/22803/192670/29883/678/9261/22882/6036/3304/10605/6041/55802/11044/56829/7186/54512/23049/23381/5578/51154/8559/54915/9567/9704/27161/167227/10949/3184/677/83594/131870/9811/55571/87178/196513/1655
GO:0034637	BP	GO:0034637	cellular carbohydrate biosynthetic process	34	0.483632	1.37484	0.0421811	0.195931	0.158772	2272	tags=47%, list=30%, signal=33%	9334/2632/8660/3340/5509/5500/2683/3612/93010/79660/55454/10331/8445/3952/3667/9572
GO:1902554	CC	GO:1902554	serine/threonine protein kinase complex	21	0.53111	1.41665	0.0422535	0.196065	0.158881	2421	tags=67%, list=32%, signal=45%	91/51719/1164/1025/140775/8851/8408/1032/83667/260434/93/901/85417/51755
GO:0032024	BP	GO:0032024	positive regulation of insulin secretion	28	0.505904	1.41264	0.0426195	0.197357	0.159927	2164	tags=50%, list=29%, signal=36%	6659/3799/5007/51768/3717/8660/5581/55450/2695/2850/5019/952/114131/23410
GO:0000723	BP	GO:0000723	telomere maintenance	28	0.504767	1.40946	0.0426195	0.197357	0.159927	2200	tags=46%, list=29%, signal=33%	5514/54552/54386/84464/6672/6950/23137/23049/23381/6118/8658/167227/3184
GO:0005249	MF	GO:0005249	voltage-gated potassium channel activity	41	-0.294004	-1.44055	0.0428604	0.198268	0.160666	1614	tags=37%, list=21%, signal=29%	3743/56479/338567/3751/3754/93107/3762/3742/3744/23704/27133/3749/3765/3785/3748
GO:0060079	BP	GO:0060079	excitatory postsynaptic potential	26	-0.350826	-1.51227	0.0432081	0.199544	0.1617	1230	tags=38%, list=16%, signal=32%	1143/50944/2185/57555/1137/2904/1142/1141/1134/2905
GO:0032482	BP	GO:0032482	Rab protein signal transduction	11	0.621321	1.44288	0.0432692	0.199544	0.1617	2129	tags=73%, list=28%, signal=52%	23011/201475/9363/116442/55667/54734/11021/10260
GO:1904994	BP	GO:1904994	regulation of leukocyte adhesion to vascular endothelial cell	11	0.620516	1.44101	0.0432692	0.199544	0.1617	1556	tags=45%, list=21%, signal=36%	729230/3689/9435/7124/2526
GO:0033561	BP	GO:0033561	regulation of water loss via skin	12	-0.478369	-1.55705	0.043421	0.200039	0.162101	330	tags=42%, list=4%, signal=40%	2810/26154/9076/126695/3848
GO:0002695	BP	GO:0002695	negative regulation of leukocyte activation	50	0.450706	1.33818	0.0436548	0.20091	0.162807	2015	tags=38%, list=27%, signal=28%	79626/10875/57045/80762/729230/64115/1051/4332/6375/57162/55824/30009/8530/2241/27242/8993/23208/11006/51083
GO:1903363	BP	GO:1903363	negative regulation of cellular protein catabolic process	19	0.547474	1.43048	0.0437637	0.201	0.16288	2607	tags=74%, list=35%, signal=48%	6599/9097/51684/80011/79031/9827/258010/9683/27074/819/28996/7471/4983/4248
GO:0051817	BP	GO:0051817	modulation of process of other organism involved in symbiotic interaction	19	0.547342	1.43014	0.0437637	0.201	0.16288	1482	tags=42%, list=20%, signal=34%	920/64710/8408/10670/5272/5806/2040/8819
GO:0031343	BP	GO:0031343	positive regulation of cell killing	13	0.603452	1.46458	0.0439815	0.201589	0.163357	2369	tags=69%, list=31%, signal=48%	164/3133/6375/3136/2150/51561/911/3458/5788
GO:0006468	BP	GO:0006468	protein phosphorylation	469	0.345254	1.13818	0.043956	0.201589	0.163357	2369	tags=34%, list=31%, signal=25%	7532/79602/2776/5166/157/26524/1399/92597/54386/91/25937/11261/5899/5007/388585/56005/57118/5062/9943/221927/4298/10527/84687/920/5997/51719/29950/7251/5175/6283/57045/8087/388228/3717/1164/1025/10019/3689/10959/1050/5170/140775/29883/8851/801/8408/9261/1857/1032/94056/253260/80829/9031/1843/6197/728/1848/138474/9344/285489/57493/6041/1389/5912/10221/9175/11137/5565/55233/7099/7186/116496/3656/83…
GO:0030225	BP	GO:0030225	macrophage differentiation	17	0.556779	1.42645	0.0441014	0.201933	0.163636	2167	tags=59%, list=29%, signal=42%	920/1050/10221/5925/5578/10100/4318/3458/1435/375387
GO:0007062	BP	GO:0007062	sister chromatid cohesion	16	0.565357	1.43497	0.0442478	0.201987	0.163679	1456	tags=44%, list=19%, signal=35%	10735/23244/23047/11044/23137/5925/151246
GO:0070603	CC	GO:0070603	SWI/SNF superfamily-type complex	16	0.565063	1.43423	0.0442478	0.201987	0.163679	2266	tags=62%, list=30%, signal=44%	6599/54108/7528/6760/29844/5925/57459/79913/5928/2186
GO:1904949	CC	GO:1904949	ATPase complex	16	0.565063	1.43423	0.0442478	0.201987	0.163679	2266	tags=62%, list=30%, signal=44%	6599/54108/7528/6760/29844/5925/57459/79913/5928/2186
GO:1990089	BP	GO:1990089	response to nerve growth factor	12	0.598993	1.42515	0.0446009	0.203129	0.164605	2266	tags=58%, list=30%, signal=41%	988/5170/23527/5906/11021/1938/2186
GO:0034103	BP	GO:0034103	regulation of tissue remodeling	22	0.523958	1.41782	0.0446334	0.203129	0.164605	2540	tags=50%, list=34%, signal=33%	5166/5578/1471/51561/952/7107/3690/3952/133522/760/84959
GO:0040029	BP	GO:0040029	regulation of gene expression, epigenetic	29	0.497438	1.39315	0.0445596	0.203129	0.164605	1152	tags=38%, list=15%, signal=32%	9792/57178/6996/29950/83989/23347/10365/8932/3784/648/63925
GO:0070741	BP	GO:0070741	response to interleukin-6	13	0.602332	1.46186	0.0451389	0.204343	0.165588	2041	tags=46%, list=27%, signal=34%	9646/3717/1050/2241/6404/3570
GO:0071354	BP	GO:0071354	cellular response to interleukin-6	13	0.602332	1.46186	0.0451389	0.204343	0.165588	2041	tags=46%, list=27%, signal=34%	9646/3717/1050/2241/6404/3570
GO:0042773	BP	GO:0042773	ATP synthesis coupled electron transport	15	0.57206	1.42438	0.0452489	0.204343	0.165588	2403	tags=60%, list=32%, signal=41%	4694/1345/1351/4719/7381/1738/54205/29103/4731
GO:0042775	BP	GO:0042775	mitochondrial ATP synthesis coupled electron transport	15	0.57206	1.42438	0.0452489	0.204343	0.165588	2403	tags=60%, list=32%, signal=41%	4694/1345/1351/4719/7381/1738/54205/29103/4731
GO:0042092	BP	GO:0042092	type 2 immune response	15	0.570727	1.42106	0.0452489	0.204343	0.165588	1794	tags=53%, list=24%, signal=41%	80762/729230/9466/6375/30009/602/2625/163486
GO:0016574	BP	GO:0016574	histone ubiquitination	15	0.57004	1.41935	0.0452489	0.204343	0.165588	1533	tags=47%, list=20%, signal=37%	9646/56254/1025/648/151636/6045/7320
GO:0044773	BP	GO:0044773	mitotic DNA damage checkpoint signaling	24	0.516008	1.4137	0.0452632	0.204343	0.165588	2074	tags=50%, list=28%, signal=36%	6659/5514/55159/29980/9344/163859/51776/51343/9656/4193/6118/25949
GO:0097529	BP	GO:0097529	myeloid leukocyte migration	73	0.419879	1.29073	0.0452261	0.204343	0.165588	2745	tags=47%, list=36%, signal=30%	6374/57118/6280/5175/6283/729230/3689/5734/158747/1843/728/6375/2919/64805/79647/1230/3579/4283/3576/23075/4856/3627/399/57126/3570/1435/5197/719/3577/54210/5054/27202/6355/2529
GO:0098773	BP	GO:0098773	skin epidermis development	33	-0.314668	-1.48514	0.0455081	0.205242	0.166317	1203	tags=30%, list=16%, signal=26%	147183/60529/92344/3911/1001/2304/596/2736/126695/55504
GO:0005251	MF	GO:0005251	delayed rectifier potassium channel activity	17	-0.392149	-1.47857	0.0458372	0.20652	0.167353	1614	tags=53%, list=21%, signal=42%	3743/56479/93107/3742/3744/23704/3749/3785/3748
GO:0097190	BP	GO:0097190	apoptotic signaling pathway	156	0.375091	1.20255	0.045954	0.206839	0.167611	2378	tags=40%, list=32%, signal=28%	90441/51588/4335/292/91/5062/6280/3622/55288/8879/1611/3717/5170/5326/1051/1032/79156/10955/3304/6672/29844/648/10105/8876/7186/64065/356/133746/50486/5925/3553/2773/9026/5578/10962/81537/8065/8915/602/50484/921/138065/7124/51741/3625/57761/952/4318/8445/3570/4193/3458/843/581/79886/51616/6478/665/4824/28978/28996/5788/93974
GO:0001910	BP	GO:0001910	regulation of leukocyte mediated cytotoxicity	18	0.547885	1.41898	0.0461032	0.207096	0.16782	2566	tags=67%, list=34%, signal=44%	164/3133/6375/3136/5272/2150/51561/911/3952/3575/5788/1773
GO:1903038	BP	GO:1903038	negative regulation of leukocyte cell-cell adhesion	36	0.469673	1.34545	0.0460594	0.207096	0.16782	1438	tags=33%, list=19%, signal=27%	79626/10875/57045/80762/64115/1051/6375/57162/55824/30009/27242/5465
GO:1903311	BP	GO:1903311	regulation of mRNA metabolic process	83	0.409901	1.27043	0.0461847	0.207256	0.167949	2200	tags=42%, list=29%, signal=30%	9939/79811/9646/9967/201626/5433/11051/8087/57703/56254/83989/1025/29883/678/9261/10605/6830/6041/55802/11044/56829/7186/6427/84872/5578/9530/51341/54915/9567/9704/58517/27161/167227/10949/3184
GO:0019646	BP	GO:0019646	aerobic electron transport chain	13	0.595076	1.44425	0.0462963	0.207343	0.16802	2403	tags=69%, list=32%, signal=47%	4694/1345/1351/4719/7381/1738/54205/29103/4731
GO:0031365	BP	GO:0031365	N-terminal protein amino acid modification	13	0.5947	1.44334	0.0462963	0.207343	0.16802	724	tags=38%, list=10%, signal=35%	6659/79903/84779/23173/1387
GO:0002275	BP	GO:0002275	myeloid cell activation involved in immune response	33	0.485657	1.37391	0.0464396	0.207572	0.168205	2104	tags=45%, list=28%, signal=33%	6814/729230/9111/3689/5170/8723/55361/2150/2241/6844/5581/56670/57126/5730/3458
GO:0006090	BP	GO:0006090	pyruvate metabolic process	33	0.485012	1.37208	0.0464396	0.207572	0.168205	1548	tags=36%, list=21%, signal=29%	5223/5166/3607/441531/80201/221937/3099/55526/57103/63826/5465/51341
GO:0120034	BP	GO:0120034	positive regulation of plasma membrane bounded cell projection assembly	28	0.502789	1.40394	0.0467775	0.208668	0.169093	1558	tags=39%, list=21%, signal=31%	55845/23433/2909/9696/6722/202018/8976/64805/79647/2150/5898
GO:0031929	BP	GO:0031929	TOR signaling	47	0.453081	1.33427	0.046748	0.208668	0.169093	2363	tags=53%, list=31%, signal=37%	64083/1979/261726/389541/140775/10670/154743/94056/253260/83667/197131/23049/84219/55654/201163/2625/7107/6009/81929/3952/23334/79726/369/729438/8649
GO:0071229	BP	GO:0071229	cellular response to acid chemical	26	0.511405	1.41834	0.0470219	0.20955	0.169808	2430	tags=58%, list=32%, signal=39%	389541/10365/1051/10670/83667/197131/7124/53335/552/5311/3184/5156/729438/8649/9148
GO:0050901	BP	GO:0050901	leukocyte tethering or rolling	13	0.593295	1.43993	0.0474537	0.211265	0.171198	2042	tags=54%, list=27%, signal=39%	64083/729230/9435/6404/7124/2526/3952
GO:0010611	BP	GO:0010611	regulation of cardiac muscle hypertrophy	20	0.534103	1.41537	0.0475676	0.211563	0.171439	1438	tags=35%, list=19%, signal=28%	5997/1025/136319/7528/2308/5578/5465
GO:0060606	BP	GO:0060606	tube closure	28	0.502458	1.40301	0.047817	0.212463	0.172168	1558	tags=36%, list=21%, signal=28%	2535/6768/6497/51684/10959/2909/1857/10427/8915/5898
GO:0046332	MF	GO:0046332	SMAD binding	27	0.500049	1.39189	0.0480167	0.21251	0.172207	2305	tags=48%, list=31%, signal=34%	91/57178/6497/51592/10527/163126/7528/5813/4086/51341/5814/5494/28996
GO:0030010	BP	GO:0030010	establishment of cell polarity	40	0.460899	1.3367	0.0479592	0.21251	0.172207	1751	tags=38%, list=23%, signal=29%	64083/1399/23150/10890/388585/9265/253260/54908/137886/81704/4478/10806/2625/89958/23094
GO:0004674	MF	GO:0004674	protein serine/threonine kinase activity	99	0.398276	1.25149	0.048	0.21251	0.172207	2731	tags=47%, list=36%, signal=31%	157/26524/91/57118/5062/9943/388228/1025/5170/8408/9261/6197/138474/9344/9175/5565/3656/23049/51776/11213/5613/11329/81788/5578/146057/415116/5581/22853/93/29941/23043/9252/23012/6793/8445/5871/369/5292/28996/9891/51755/5568/5562/83903/112858/4293/120892
GO:0044093	BP	GO:0044093	positive regulation of molecular function	483	0.343334	1.13221	0.047952	0.21251	0.172207	2500	tags=37%, list=33%, signal=26%	2535/5660/90441/26073/338328/2776/2769/221477/9373/3799/1399/10672/92597/54386/55920/6497/11261/5899/163590/57118/5062/91947/92140/6280/920/51719/6283/10935/1611/3717/57515/1164/729230/1025/3689/5170/22919/64115/8851/801/1719/8321/136319/1857/94056/4594/253260/80829/6722/728/8932/3304/9344/285489/400/23158/55802/6375/9175/648/7099/6950/7186/8698/51291/3656/90780/1965/151636/255520/64065/1958/5710…
GO:0001098	MF	GO:0001098	basal transcription machinery binding	15	0.565684	1.4085	0.0486425	0.21398	0.173398	1983	tags=53%, list=26%, signal=39%	58506/9646/23160/23168/58490/57654/55197/27161
GO:0001099	MF	GO:0001099	basal RNA polymerase II transcription machinery binding	15	0.565684	1.4085	0.0486425	0.21398	0.173398	1983	tags=53%, list=26%, signal=39%	58506/9646/23160/23168/58490/57654/55197/27161
GO:0032732	BP	GO:0032732	positive regulation of interleukin-1 production	24	0.51403	1.40828	0.0484211	0.21398	0.173398	2475	tags=54%, list=33%, signal=36%	10972/3717/4332/7099/1958/2150/260434/7124/647087/7855/3458/22900/373509
GO:0018107	BP	GO:0018107	peptidyl-threonine phosphorylation	30	0.492746	1.38329	0.0485036	0.21398	0.173398	2350	tags=57%, list=31%, signal=39%	91/9943/51719/388228/5170/8851/801/8408/5578/199731/22853/200734/9294/8445/8658/28996/161742
GO:0002444	BP	GO:0002444	myeloid leukocyte mediated immunity	33	0.483296	1.36723	0.0485036	0.21398	0.173398	1360	tags=36%, list=18%, signal=30%	11334/6814/729230/3689/5170/8723/55361/3133/5272/2150/2241/6844
GO:0045619	BP	GO:0045619	regulation of lymphocyte differentiation	55	0.441006	1.3247	0.0486815	0.21398	0.173398	2701	tags=53%, list=36%, signal=34%	6659/54440/57178/10875/80762/729230/64115/678/8876/30009/914/3662/6655/51561/8993/2625/246778/150372/399/11006/9760/3458/3575/5788/677/3111/57630/441478/8744
GO:0008168	MF	GO:0008168	methyltransferase activity	59	0.437452	1.32318	0.048583	0.21398	0.173398	2431	tags=46%, list=32%, signal=31%	117246/7172/23070/154743/114049/80854/64216/54931/84444/55170/55251/345630/51805/144233/81627/138199/11091/57570/11108/110599564/9869/9836/84787/54482/5929/221078/63899
GO:0070633	BP	GO:0070633	transepithelial transport	11	-0.469011	-1.44509	0.0488428	0.214243	0.173611	1604	tags=55%, list=21%, signal=43%	1437/6338/1525/5030/6505/1365
GO:0032479	BP	GO:0032479	regulation of type I interferon production	22	0.520845	1.4094	0.0488842	0.214243	0.173611	1911	tags=50%, list=25%, signal=37%	9111/54941/7528/7099/51284/56919/5971/9868/85364/79102/5781
GO:0032606	BP	GO:0032606	type I interferon production	22	0.520845	1.4094	0.0488842	0.214243	0.173611	1911	tags=50%, list=25%, signal=37%	9111/54941/7528/7099/51284/56919/5971/9868/85364/79102/5781
GO:0016301	MF	GO:0016301	kinase activity	211	0.36586	1.18296	0.048951	0.214328	0.173679	2305	tags=36%, list=31%, signal=26%	5166/157/266971/22928/9917/26524/91/10654/57118/5062/9943/84687/22845/80201/388228/8396/3717/1025/5170/8851/8408/3099/9261/79672/9031/6197/138474/9344/55361/55500/6041/79646/64781/9175/5565/5210/3656/283209/23049/51776/11213/55300/5613/11329/253430/81788/2241/5578/146057/26007/415116/139189/5581/22853/93/29941/23729/23043/221823/9770/9252/23012/5634/6725/6793/8445/114783/51232/5871/157285/1608/12…
GO:0002455	BP	GO:0002455	humoral immune response mediated by circulating immunoglobulin	39	0.460948	1.3325	0.0490798	0.214682	0.173967	3154	tags=72%, list=42%, signal=42%	602/28526/7124/28385/28473/28638/5788/28412/28639/28468/28448/28408/28449/28454/3493/28466/28445/28455/28388/28414/3495/3501/28432/28410/28447/28458/28423/722
GO:0046637	BP	GO:0046637	regulation of alpha-beta T cell differentiation	18	0.545775	1.41351	0.0493963	0.215648	0.174749	2511	tags=50%, list=33%, signal=33%	54440/30009/3662/51561/2625/246778/11006/3458/57630
GO:0016811	MF	GO:0016811	hydrolase activity, acting on carbon-nitrogen (but not peptide) bonds, in linear amides	18	0.545365	1.41245	0.0493963	0.215648	0.174749	1633	tags=44%, list=22%, signal=35%	92552/135114/175/3340/8876/64426/340485/8993
GO:0006400	BP	GO:0006400	tRNA modification	24	0.512732	1.40473	0.0494737	0.215776	0.174853	2788	tags=75%, list=37%, signal=47%	54931/144233/57505/81627/84705/90353/112970/57570/81890/9836/142940/27304/54482/221078/63899/158234/129450/55687
GO:0035821	BP	GO:0035821	modulation of process of other organism	30	0.491178	1.37889	0.0495356	0.215837	0.174903	1503	tags=40%, list=20%, signal=32%	6280/920/64710/8408/10670/219972/5272/2150/5806/2040/8819/6590
GO:0010927	BP	GO:0010927	cellular component assembly involved in morphogenesis	30	-0.323351	-1.50156	0.0499751	0.217122	0.175944	1485	tags=37%, list=20%, signal=30%	2817/8557/3880/646480/4624/7139/200576/11076/51778/25802/79933
GO:0001776	BP	GO:0001776	leukocyte homeostasis	22	0.519579	1.40597	0.0499469	0.217122	0.175944	2121	tags=50%, list=28%, signal=36%	729230/10019/3579/8915/6655/1880/84636/4352/581/819/338442
GO:0042379	MF	GO:0042379	chemokine receptor binding	22	0.519427	1.40556	0.0499469	0.217122	0.175944	1681	tags=41%, list=22%, signal=32%	6374/4677/729230/6375/58191/2919/4283/3576/3627

## Sheet: ALDH2_kegg_gsea
	ID	Description	setSize	enrichmentScore	NES	pvalue	p.adjust	qvalue	rank	leading_edge	core_enrichment
hsa04613	hsa04613	Neutrophil extracellular trap formation	75	0.681816	2.1147	1e-10	2.8e-08	2.05263e-08	2012	tags=79%, list=27%, signal=58%	292/8336/8520/1184/8355/8352/8349/3689/8362/8339/8290/3018/723790/8329/8968/94239/728/3013/3012/8350/3021/317772/7099/10105/23569/8338/8346/8335/85236/51284/1183/8356/8361/366/8358/8343/8364/8330/5578/85235/8331/6404/8366/2811/8368/8354/8342/8359/8340/8360/8363/7450/8345/8348/8294/3690/8332/8367/8969
hsa05322	hsa05322	Systemic lupus erythematosus	55	0.675589	2.04871	4.60642e-10	6.34794e-08	4.65356e-08	2104	tags=84%, list=28%, signal=61%	8336/8355/8352/8349/8362/8339/8290/3018/723790/8329/8968/94239/3013/3012/8350/3021/317772/8338/8346/8335/85236/8356/8361/8358/8343/8364/8330/85235/8331/8366/7124/8368/8354/8342/8359/8340/8360/8363/8345/8348/3127/8294/8332/8367/8969/3458
hsa05034	hsa05034	Alcoholism	78	0.616119	1.91492	6.80136e-10	6.34794e-08	4.65356e-08	2012	tags=68%, list=27%, signal=50%	8336/8520/8355/8352/8349/8362/801/64764/8339/8290/3018/723790/8329/8968/4893/94239/3013/2790/5501/3012/8350/3021/317772/5500/8338/8346/8335/85236/8356/8361/8358/8343/8364/2773/8330/6655/85235/8331/8366/2791/8368/8354/8342/8359/8340/8360/8363/8345/8348/8294/8332/8367/8969
hsa03082	hsa03082	ATP-dependent chromatin remodeling	38	0.606458	1.77136	2.00076e-05	0.00138214	0.00101322	1524	tags=63%, list=20%, signal=51%	8336/26122/6599/55257/54108/723790/9031/8329/94239/7528/3013/8932/3012/6760/317772/29844/8338/8335/29994/8330/57459/85235/8331/79913
hsa05203	hsa05203	Viral carcinogenesis	61	0.560943	1.71249	2.4681e-05	0.00138214	0.00101322	2106	tags=59%, list=28%, signal=43%	7532/2960/8349/8362/64764/1234/9261/8339/3018/4893/6722/1387/3133/6672/7186/8346/85236/8361/2961/5925/8343/8364/5922/8366/8368/8342/8359/8340/8360/8363/8345/8348/8294/8367/4193/581
hsa04742	hsa04742	Taste transduction	42	-0.455243	-2.37114	2.99937e-05	0.0013997	0.0010261	2215	tags=55%, list=29%, signal=39%	259293/10021/50834/40/775/3350/259295/6338/5030/50833/50835/259296/54429/50838/259292/259294/50832/259290/259287/338398/259289/50836/50839
hsa05168	hsa05168	Herpes simplex virus 1 infection	164	0.458478	1.47619	4.18139e-05	0.00167256	0.00122612	2476	tags=57%, list=33%, signal=39%	30832/10189/59348/148268/6940/3717/1967/7988/10929/80110/6041/5501/3133/6672/388559/5500/7186/91661/6427/1965/356/219749/55552/3553/93134/139735/90987/147923/9422/115509/100131017/7124/125919/388558/126017/7561/163223/7581/400713/654254/342909/90233/388523/284306/7757/81931/93474/148203/100289678/3127/730291/7700/10172/55659/100287226/5781/27153/3690/9021/7652/6009/100129543/7644/345462/255403/10…
hsa04141	hsa04141	Protein processing in endoplasmic reticulum	48	0.574938	1.71828	5.71487e-05	0.00200021	0.00146632	2422	tags=69%, list=32%, signal=47%	10970/9373/9695/56681/6400/92552/4121/6745/10294/11231/10427/29978/3304/64215/9978/6747/7186/1965/10802/10299/3998/7326/3305/258010/51360/6048/51465/10960/51619/581/3310/9532/1409
hsa05131	hsa05131	Shigellosis	65	0.53016	1.62527	0.000122277	0.00380418	0.00278878	2106	tags=57%, list=28%, signal=41%	389898/1399/8355/80201/8352/9265/3099/10670/8290/8968/8976/9978/8350/3021/7336/7099/7186/3709/2308/8356/26100/8358/3553/643246/3576/8915/9140/55752/5581/7124/10241/8354/9252/10163/51619/4193/581
hsa03250	hsa03250	Viral life cycle - HIV-1	21	0.670174	1.7994	0.000192604	0.00539291	0.00395345	1464	tags=62%, list=19%, signal=50%	25920/4298/920/7251/1025/1234/27125/10955/9525/1387/5903/128866/200316
hsa04144	hsa04144	Endocytosis	78	0.503299	1.56427	0.00026792	0.00681979	0.00499947	1487	tags=44%, list=20%, signal=35%	157/3799/10890/829/4218/7251/147179/112936/8766/9265/377/1234/55048/8723/5868/26286/9525/3304/8976/79720/11031/3133/57403/84440/57132/64145/116984/23527/8411/3579/128866/30845/3305/10254
hsa04932	hsa04932	Non-alcoholic fatty liver disease	38	0.570829	1.66729	0.000378167	0.00882389	0.00646864	2403	tags=63%, list=32%, signal=43%	79602/4694/1345/8660/1050/1351/5565/4719/7386/7186/1965/356/3553/3576/5465/7124/7381/9021/3570/3952/3667/581/54205/4731
hsa04721	hsa04721	Synaptic vesicle cycle	26	-0.485136	-2.11596	0.000459271	0.009892	0.00725165	1663	tags=58%, list=22%, signal=45%	6572/6531/1759/90423/8775/6512/6857/1213/6538/774/6536/6505/440279/9114/140679
hsa04114	hsa04114	Oocyte meiosis	33	0.573441	1.65265	0.000764794	0.0152959	0.0112131	1247	tags=39%, list=17%, signal=33%	7532/246184/115/801/5525/6197/9978/5501/5500/8697/3709/5534/5527
hsa03040	hsa03040	Spliceosome	44	0.529887	1.56825	0.00102267	0.0190897	0.0139944	2406	tags=61%, list=32%, signal=42%	988/9939/84844/51639/24148/27258/10189/153527/10946/83443/10291/10569/8175/10929/3304/10285/6427/84950/9716/3305/8559/58517/9879/25949/3310/29896/6426
hsa04611	hsa04611	Platelet activation	38	0.548024	1.60068	0.00139481	0.0244091	0.0178939	1942	tags=50%, list=26%, signal=37%	2776/10672/115/5321/2909/54518/5501/5500/3709/5028/64805/2773/2982/5906/5742/2811/7450/3673/3690
hsa04217	hsa04217	Necroptosis	51	0.511997	1.54065	0.00170651	0.0281072	0.0206049	2106	tags=59%, list=28%, signal=43%	5834/292/8336/2747/3717/5321/723790/8329/94239/9525/3013/3012/317772/7099/7186/8338/8335/57132/356/3553/128866/8330/85235/8331/7124/8332/8969/2512/3458/581
hsa04974	hsa04974	Protein digestion and absorption	32	-0.415396	-1.90277	0.00197609	0.0307392	0.0225344	1443	tags=44%, list=19%, signal=36%	85301/1298/63036/10136/57642/1302/6519/120103/486/1308/6505/482/340267/1289
hsa05033	hsa05033	Nicotine addiction	16	-0.575131	-2.11647	0.00228076	0.0312376	0.0228998	901	tags=44%, list=12%, signal=39%	1137/55879/2904/1141/774/2905/140679
hsa04722	hsa04722	Neurotrophin signaling pathway	29	0.569639	1.61576	0.00217516	0.0312376	0.0228998	2106	tags=59%, list=28%, signal=42%	1399/10019/5170/801/9261/4893/6197/3656/356/11213/5906/6655/11108/9252/5781/3667/581
hsa04062	hsa04062	Chemokine signaling pathway	51	0.505988	1.52257	0.00234282	0.0312376	0.0228998	1681	tags=43%, list=22%, signal=34%	2776/157/1399/6374/115/3717/729230/1234/4893/2790/6375/58191/2919/1230/3579/2773/4283/5906/3576/6655/2791/3627
hsa04612	hsa04612	Antigen processing and presentation	18	0.619488	1.60273	0.00319269	0.0366981	0.0269028	2461	tags=83%, list=33%, signal=56%	3308/920/3304/3133/3809/3305/7124/927/926/3127/3458/3118/3310/5994/3111
hsa04916	hsa04916	Melanogenesis	38	0.529791	1.54742	0.00310851	0.0366981	0.0269028	1315	tags=29%, list=17%, signal=24%	2535/2776/115/801/64764/8321/1857/4893/1387/2773/5578
hsa04150	hsa04150	mTOR signaling pathway	53	0.501519	1.51471	0.00327662	0.0366981	0.0269028	2368	tags=51%, list=31%, signal=35%	2535/51719/389541/1975/5170/8408/10670/8321/1857/253260/4893/6197/83667/51382/84219/5578/6655/7124/201163/6009/81929/7855/3667/79726/729438/8649/7471
hsa05010	hsa05010	Alzheimer disease	90	0.45722	1.43518	0.00320996	0.0366981	0.0269028	2403	tags=44%, list=32%, signal=31%	2535/2776/3799/4694/292/5689/1345/8660/8851/801/8408/1351/8321/1857/55102/4893/5709/4719/10105/7386/7186/3709/7278/1965/5534/23401/26100/3553/7124/10023/7381/7855/3667/1435/2906/369/54205/9861/7471/4731
hsa05022	hsa05022	Pathways of neurodegeneration - multiple diseases	124	0.435282	1.38722	0.00368868	0.0397243	0.0291212	2403	tags=44%, list=32%, signal=30%	2535/2776/3799/4694/292/5689/1345/92552/4218/140775/8851/801/8408/1351/8321/1857/55102/5868/4893/5709/4719/10105/7386/7186/3709/7278/1965/5534/23401/356/116442/7318/26100/7326/3553/5578/643246/7124/4744/10023/7381/51465/7855/581/1435/55860/2906/369/4747/54205/9861/55669/7471/4731
hsa05133	hsa05133	Pertussis	19	0.608738	1.59944	0.00476427	0.0452266	0.0331548	1549	tags=47%, list=21%, signal=38%	6374/3689/801/7099/3553/2773/3576/7124/51561
hsa00010	hsa00010	Glycolysis / Gluconeogenesis	19	0.607659	1.5966	0.0048457	0.0452266	0.0331548	1137	tags=42%, list=15%, signal=36%	5223/223/441531/80201/3099/219/130589/128
hsa04750	hsa04750	Inflammatory mediator regulation of TRP channels	28	0.561073	1.58188	0.00463767	0.0452266	0.0331548	1499	tags=46%, list=20%, signal=37%	2776/115/801/5321/5734/5501/5500/3709/5732/2150/3553/5578/5581
hsa04064	hsa04064	NF-kappa B signaling pathway	25	0.562466	1.54571	0.00436685	0.0452266	0.0331548	1516	tags=44%, list=20%, signal=35%	51588/7099/7186/2919/10912/3553/29760/3576/8915/5971/7124
hsa04625	hsa04625	C-type lectin receptor signaling pathway	31	0.545679	1.5558	0.00509998	0.0460644	0.033769	2394	tags=58%, list=32%, signal=40%	801/9261/4893/338339/3709/5534/3553/8915/5971/602/7124/51561/5781/30835/93978/4193/26253/6237
hsa04640	hsa04640	Hematopoietic cell lineage	34	0.529008	1.52914	0.00558657	0.0488825	0.0358349	2491	tags=56%, list=33%, signal=38%	920/914/3553/921/7124/2811/927/926/911/3127/3673/952/3690/3570/1435/3575/3118/3111/2815
hsa04120	hsa04120	Ubiquitin mediated proteolysis	31	0.54136	1.54348	0.00634576	0.0538428	0.0394712	2065	tags=61%, list=27%, signal=45%	389898/51588/246184/8925/9978/55585/8697/51343/7318/7326/8065/7320/1161/55236/25898/9021/51465/51619/4193
hsa04142	hsa04142	Lysosome	29	0.542714	1.53939	0.0065383	0.0538449	0.0394727	2139	tags=59%, list=28%, signal=42%	5660/138050/2517/4669/2519/164/9741/175/79158/4668/3920/26503/2760/53/27074/1522/130340
hsa00500	hsa00500	Starch and sucrose metabolism	11	0.684704	1.61253	0.00778155	0.0558675	0.0409555	1680	tags=64%, list=22%, signal=50%	5834/80201/2632/3099/283209/2595/8972
hsa00052	hsa00052	Galactose metabolism	10	0.688454	1.58701	0.00734448	0.0558675	0.0409555	1680	tags=60%, list=22%, signal=47%	80201/3099/130589/2683/2595/8972
hsa03008	hsa03008	Ribosome biogenesis in eukaryotes	22	0.581538	1.57051	0.00735518	0.0558675	0.0409555	2011	tags=59%, list=27%, signal=43%	54552/22803/23160/51077/10885/345630/134430/29107/10248/55341/10607/6023/10556
hsa04145	hsa04145	Phagosome	31	0.537105	1.53135	0.00774726	0.0558675	0.0409555	1954	tags=55%, list=26%, signal=41%	9341/23673/3689/5868/3133/3920/7099/7278/51382/8411/4973/4481/2204/3127/3673/3690/30835
hsa04931	hsa04931	Insulin resistance	40	0.519215	1.52471	0.00768051	0.0558675	0.0409555	2151	tags=50%, list=29%, signal=36%	5834/8660/5170/64764/5509/6197/5501/5565/5500/2308/79660/5465/5581/7124/57761/5781/9021/133522/3667/11000
hsa04660	hsa04660	T cell receptor signaling pathway	32	0.529488	1.51798	0.00892373	0.0571818	0.041919	2104	tags=47%, list=28%, signal=34%	5062/920/5170/5525/4893/5534/5527/8915/6655/5133/7124/927/926/5781/3458
hsa04071	hsa04071	Sphingolipid signaling pathway	40	0.51548	1.51374	0.00898571	0.0571818	0.041919	1632	tags=42%, list=22%, signal=33%	2776/10672/8879/5170/5525/4893/8560/7186/8698/5527/2773/5578/81537/5581/7124/340485/9294
hsa04210	hsa04210	Apoptosis	33	0.52346	1.50861	0.00891449	0.0571818	0.041919	2274	tags=55%, list=30%, signal=38%	84823/5170/4893/7186/143/3709/7278/1965/356/10912/7124/1676/1439/1522/843/581/2021/54205
hsa04910	hsa04910	Insulin signaling pathway	47	0.495991	1.47885	0.0085816	0.0571818	0.041919	2066	tags=45%, list=27%, signal=33%	1399/5834/80201/23433/8660/5170/801/3099/5509/4893/5501/5565/5500/2308/3632/79660/6655/5140/9021/6009/3667
hsa05202	hsa05202	Transcriptional misregulation in cancer	63	0.46448	1.42246	0.00882267	0.0571818	0.041919	2106	tags=46%, list=28%, signal=33%	4298/8355/8352/1025/1050/1051/8290/8968/1848/84444/466/8350/6760/3021/2120/51274/648/2308/8356/10912/8358/3576/4086/8354/4211/4318/4193/1669/581
hsa05144	hsa05144	Malaria	11	0.679344	1.59991	0.0095628	0.0595019	0.0436198	2104	tags=73%, list=28%, signal=52%	5175/3820/3689/7099/3553/3576/7124/3458
hsa04061	hsa04061	Viral protein interaction with cytokine and cytokine receptor	32	0.525307	1.50599	0.00985488	0.0599862	0.0439749	2782	tags=62%, list=37%, signal=40%	6374/729230/1234/6375/2919/1230/3579/8793/4283/3576/7124/3627/3570/1435/5197/1233/3577/2826/6355/57007
hsa00140	hsa00140	Steroid hormone biosynthesis	12	-0.578246	-1.93395	0.0109516	0.0625808	0.0458769	2381	tags=67%, list=32%, signal=46%	7366/1585/51478/10720/79799/1544/6716/1645
hsa01212	hsa01212	Fatty acid metabolism	17	0.599488	1.5391	0.0108181	0.0625808	0.0458769	1158	tags=35%, list=15%, signal=30%	3992/36/1892/51495/84869/201562
hsa04720	hsa04720	Long-term potentiation	23	0.561834	1.53503	0.0106406	0.0625808	0.0458769	1358	tags=48%, list=18%, signal=39%	2776/801/4893/6197/1387/5501/5500/3709/5534/5578/5906
hsa04392	hsa04392	Hippo signaling pathway - multiple species	10	0.67537	1.55684	0.0116825	0.0654218	0.0479596	911	tags=50%, list=12%, signal=44%	26524/92597/25937/8994/55233
hsa03420	hsa03420	Nucleotide excision repair	15	0.60906	1.52778	0.0124391	0.0669797	0.0491017	2334	tags=80%, list=31%, signal=55%	1069/10714/5430/5433/5432/9978/5439/57654/1161/6118/5435/5983
hsa05016	hsa05016	Huntington disease	72	0.447531	1.38433	0.0123922	0.0669797	0.0491017	1327	tags=33%, list=18%, signal=28%	2776/3799/4694/292/5689/1345/5430/23186/5433/5432/8408/1351/64764/55102/1387/6874/5709/4719/10105/7386/7186/7278/26100/5439
hsa03010	hsa03010	Ribosome	27	0.536814	1.50052	0.0127309	0.0672574	0.0493052	2191	tags=59%, list=29%, signal=42%	6166/64965/6232/6235/6146/11222/140801/9801/55173/64928/54948/6168/6130/6147/6157/6139
hsa03013	hsa03013	Nucleocytoplasmic transport	28	0.5282	1.48919	0.0140208	0.0713785	0.0523264	1977	tags=54%, list=26%, signal=40%	9939/55746/10526/10189/23039/10527/3839/64328/55161/5903/29107/59343/55706/23511/81929
hsa04380	hsa04380	Osteoclast differentiation	29	0.523296	1.48431	0.0139188	0.0713785	0.0523264	2123	tags=48%, list=28%, signal=35%	7186/3709/5534/79168/3553/29760/5971/7124/3726/11006/3690/9021/3458/1435
hsa05140	hsa05140	Leishmaniasis	13	0.642616	1.57454	0.0150828	0.0754139	0.0552846	2461	tags=77%, list=33%, signal=52%	3717/3689/7099/3553/7124/65108/3127/3458/3118/3111
hsa05321	hsa05321	Inflammatory bowel disease	16	0.600913	1.51985	0.0156723	0.0769869	0.0564377	2461	tags=62%, list=33%, signal=42%	7099/30009/3553/7124/51561/2625/3127/3458/3118/3111
hsa04921	hsa04921	Oxytocin signaling pathway	51	0.464989	1.3992	0.0162826	0.0786055	0.0576243	1354	tags=31%, list=18%, signal=26%	2776/57118/5997/115/801/5321/4893/5501/5565/5500/3709/5534/3759/2773/5578/2982
hsa04730	hsa04730	Long-term depression	15	0.598753	1.50192	0.017858	0.0847499	0.0621287	1354	tags=53%, list=18%, signal=44%	2776/10672/5321/4893/3709/2773/5578/2982
hsa04140	hsa04140	Autophagy - animal	44	0.475841	1.4083	0.0188316	0.087881	0.064424	2684	tags=57%, list=36%, signal=37%	4218/8660/5170/140775/8408/10670/55102/4893/9342/3920/1965/116442/26100/27072/643246/9140/10241/7405/6009/3667/6237/83734/5568/5562/8471
hsa00280	hsa00280	Valine, leucine and isoleucine degradation	15	0.587944	1.47481	0.0219397	0.100707	0.0738266	1010	tags=47%, list=13%, signal=40%	223/36/1892/4594/219/586/1629
hsa03083	hsa03083	Polycomb repressive complex	30	0.51408	1.45936	0.023797	0.106941	0.0783965	2507	tags=67%, list=33%, signal=45%	3607/221937/8535/7528/1387/648/6045/26147/84458/11091/23492/55252/80012/51619/5928/29915/57666/7027/54554/54880
hsa05208	hsa05208	Chemical carcinogenesis - reactive oxygen species	31	0.50714	1.44592	0.0240617	0.106941	0.0783965	2403	tags=52%, list=32%, signal=35%	4694/292/1345/5170/1351/4893/4719/10105/7386/1836/6655/7381/5781/253152/369/4731
hsa05204	hsa05204	Chemical carcinogenesis - DNA adducts	10	-0.572062	-1.74323	0.0260105	0.111741	0.0819152	2381	tags=70%, list=32%, signal=48%	7366/2949/6822/10720/79799/1544/4259
hsa04658	hsa04658	Th1 and Th2 cell differentiation	23	0.532456	1.45476	0.026738	0.111741	0.0819152	2461	tags=57%, list=33%, signal=38%	4853/920/3717/5534/30009/84441/9794/2625/3127/182/3458/3118/3111
hsa05012	hsa05012	Parkinson disease	48	0.466722	1.39486	0.0263158	0.111741	0.0819152	1284	tags=38%, list=17%, signal=31%	3799/4694/292/5689/1345/801/1351/1843/5709/4719/10105/7386/3709/7278/1965/7318/7326/2773
hsa04068	hsa04068	FoxO signaling pathway	43	0.468896	1.38454	0.0265849	0.111741	0.0819152	2959	tags=60%, list=39%, signal=37%	8660/5170/10365/1032/4893/80854/1387/5565/8698/2308/356/10912/9140/6655/4193/3667/3575/369/901/85417/5562/8471/116986/1901/4303/5601
hsa04659	hsa04659	Th17 cell differentiation	29	0.507679	1.44001	0.029106	0.119848	0.0878588	2461	tags=52%, list=33%, signal=35%	920/3717/9466/5534/30009/3662/3553/51561/2625/246778/3127/3570/3458/3118/3111
hsa05134	hsa05134	Legionellosis	16	0.582443	1.47313	0.0304778	0.123678	0.0906664	2315	tags=75%, list=31%, signal=52%	56681/3689/3304/7099/2919/3553/3576/3305/7124/54205/3310/10767
hsa03022	hsa03022	Basal transcription factors	11	0.629797	1.48322	0.0332306	0.124061	0.0909469	1227	tags=55%, list=16%, signal=46%	2960/138474/6874/10629/2961/27097
hsa00600	hsa00600	Sphingolipid metabolism	19	0.554818	1.45776	0.0328228	0.124061	0.0909469	1547	tags=47%, list=21%, signal=38%	5660/9334/8879/2531/8560/64781/81537/2760/340485
hsa05211	hsa05211	Renal cell carcinoma	17	0.564842	1.45016	0.0325112	0.124061	0.0909469	2247	tags=65%, list=30%, signal=45%	1399/5062/4893/1387/9978/5906/6655/201163/7039/5781/369
hsa04912	hsa04912	GnRH signaling pathway	25	0.522626	1.43622	0.0322928	0.124061	0.0909469	1410	tags=36%, list=19%, signal=29%	2776/115/801/5321/4893/3709/1958/5578/6655
hsa05170	hsa05170	Human immunodeficiency virus 1 infection	54	0.447963	1.35633	0.0314083	0.124061	0.0909469	1559	tags=41%, list=21%, signal=33%	2776/1399/164/5062/920/801/1234/4893/2790/9978/3133/7099/7186/3709/5534/356/2773/5578/8065/200316/7124/2791
hsa05163	hsa05163	Human cytomegalovirus infection	68	0.434293	1.3362	0.0331992	0.124061	0.0909469	2274	tags=49%, list=30%, signal=34%	2776/1399/10672/115/801/64764/1234/5734/4893/2790/3133/7186/3709/5534/356/5732/5925/1230/3553/3579/2773/5578/3576/6655/7124/2791/3690/6009/3570/4193/581/5156/54205
hsa05340	hsa05340	Primary immunodeficiency	10	0.64355	1.48349	0.0338983	0.124888	0.0915536	2372	tags=80%, list=32%, signal=55%	920/29760/927/926/973/3575/5788/5994
hsa04662	hsa04662	B cell receptor signaling pathway	15	0.570117	1.43009	0.0361991	0.1316	0.0964734	1996	tags=53%, list=27%, signal=39%	4893/5534/79168/29760/8915/6655/11006/973
hsa04218	hsa04218	Cellular senescence	44	0.459403	1.35965	0.0366599	0.1316	0.0964734	2394	tags=48%, list=32%, signal=33%	292/801/678/9261/4893/5501/3133/5500/3709/2308/5534/5925/10912/3576/6009/4193/5928/28996/677/85417/6237
hsa00071	hsa00071	Fatty acid degradation	13	0.603116	1.47776	0.0419106	0.148544	0.108895	1137	tags=46%, list=15%, signal=39%	223/36/1892/219/113612/128
hsa04940	hsa04940	Type I diabetes mellitus	11	0.603983	1.42243	0.046595	0.157188	0.115232	2461	tags=73%, list=33%, signal=49%	3133/356/3553/7124/3127/3458/3118/3111
hsa04933	hsa04933	AGE-RAGE signaling pathway in diabetic complications	29	0.494829	1.40356	0.045738	0.157188	0.115232	1516	tags=34%, list=20%, signal=28%	3717/4893/7056/2308/1958/3553/5578/3576/5581/7124
hsa05020	hsa05020	Prion disease	56	0.435233	1.32283	0.0464178	0.157188	0.115232	2403	tags=50%, list=32%, signal=34%	3799/4694/292/5689/1345/1351/64764/3304/5709/4719/10105/7386/3709/7278/1965/1958/5534/3553/3305/7124/7381/581/2906/54205/9861/3310/3915/4731
hsa01100	hsa01100	Metabolic pathways	412	0.347513	1.13638	0.045954	0.157188	0.115232	2215	tags=34%, list=29%, signal=25%	1806/5223/2806/138050/22928/3992/4694/5834/223/216/441531/4669/5141/10654/1345/10229/9334/36/1892/2747/22845/80201/115/4121/2589/64131/2632/54965/8879/8396/5321/1351/1719/154141/3099/2531/3340/4594/55256/256435/55526/5049/80854/84002/219/51495/84444/8560/4668/55361/55500/22875/3251/9563/79646/64781/29785/130589/22856/159/4719/8876/7386/51805/5210/113612/586/1629/283209/2683/84869/57103/1371/51382…
hsa04922	hsa04922	Glucagon signaling pathway	39	0.46188	1.35048	0.0484536	0.159612	0.117009	1061	tags=28%, list=14%, signal=24%	5223/2776/5834/441531/801/64764/1387/5565/3709/2308/5534
hsa05014	hsa05014	Amyotrophic lateral sclerosis	86	0.413633	1.29394	0.048048	0.159612	0.117009	2283	tags=43%, list=30%, signal=30%	55746/3799/4694/5689/10189/1345/4218/140775/8408/1351/55102/5868/29978/5709/4719/7386/7186/7278/1965/5534/116442/5903/29107/26100/643246/7124/4744/55706/7381/23511/81929/581/55860/2906/4747/54205/9861

## Sheet: CPT1C_go_gesa
	ONTOLOGY	ID	Description	setSize	enrichmentScore	NES	pvalue	p.adjust	qvalue	rank	leading_edge	core_enrichment
GO:0006335	BP	GO:0006335	DNA replication-dependent nucleosome assembly	22	-0.655532	-2.93867	2.01044e-08	4.54459e-05	4.40815e-05	1271	tags=68%, list=17%, signal=57%	8359/8363/55723/8352/8368/8520/8358/8361/8366/8354/8362/8367/8364/8355/8350
GO:0034723	BP	GO:0034723	DNA replication-dependent nucleosome organization	22	-0.655532	-2.93867	2.01044e-08	4.54459e-05	4.40815e-05	1271	tags=68%, list=17%, signal=57%	8359/8363/55723/8352/8368/8520/8358/8361/8366/8354/8362/8367/8364/8355/8350
GO:0004930	MF	GO:0004930	G protein-coupled receptor activity	447	0.393141	1.27905	2.42481e-06	0.00365418	0.00354447	3719	tags=64%, list=49%, signal=35%	441933/27201/5995/5021/284383/390882/284532/219431/120775/4992/150/390260/2855/151/115330/121364/553/1815/390648/9002/392391/6752/26492/81328/259285/2848/390437/26538/2864/2844/393046/120787/26696/5030/9038/119678/119679/3362/26686/50835/6754/11318/5724/81341/10936/390134/50834/390649/51289/26245/441911/81392/282763/81470/2828/390084/54429/9293/121275/138881/2642/219982/116534/116512/120776/4993/…
GO:0099512	CC	GO:0099512	supramolecular fiber	349	0.402585	1.30124	3.6984e-06	0.00396914	0.00384997	3210	tags=56%, list=43%, signal=34%	3880/4600/728224/23581/9638/2274/85301/57821/4654/24137/5880/246176/100507608/7456/8572/7461/353323/85285/140609/9456/22981/775/91978/1768/284827/10126/4077/79848/2312/1213/5010/9659/2192/3882/51626/79861/3883/3886/386674/1289/23224/192666/386677/1393/26548/337985/4660/400954/353333/387267/386685/81872/386676/341019/3887/2801/11076/55137/10049/83755/6513/27185/23345/10059/374454/832/337966/7139/3…
GO:0099081	CC	GO:0099081	supramolecular polymer	351	0.402312	1.30045	4.38967e-06	0.00396914	0.00384997	3210	tags=56%, list=43%, signal=34%	3880/4600/728224/23581/9638/2274/85301/57821/4654/24137/5880/246176/100507608/7456/8572/7461/353323/85285/140609/9456/22981/775/91978/1768/284827/10126/4077/79848/2312/1213/5010/9659/2192/3882/51626/79861/3883/3886/386674/1289/23224/192666/386677/1393/26548/337985/4660/400954/353333/387267/386685/81872/386676/341019/3887/2801/11076/55137/10049/83755/6513/27185/23345/10059/374454/832/337966/7139/3…
GO:0099080	CC	GO:0099080	supramolecular complex	441	0.388481	1.26302	1.17404e-05	0.00884638	0.00858078	3210	tags=54%, list=43%, signal=33%	3880/4600/728224/23581/9638/2274/85301/8379/29118/56478/57821/4654/24137/5880/246176/100507608/7456/8572/7461/353323/85285/140609/9456/22981/775/91978/1768/284827/10126/4077/79848/2312/1213/5010/9659/2192/3882/51626/79861/3883/3886/386674/1289/23224/6396/192666/386677/1393/26548/337985/4660/400954/353333/57523/387267/386685/81872/386676/339345/341019/3887/2801/11076/4848/55137/129563/10049/83755/…
GO:0050906	BP	GO:0050906	detection of stimulus involved in sensory perception	293	0.399259	1.28445	3.67627e-05	0.0237434	0.0230306	3396	tags=61%, list=45%, signal=35%	441933/57053/284383/390882/284532/219431/120775/4992/390260/40/121364/390648/392391/26492/81328/259285/390437/26538/393046/120787/26696/5961/119678/119679/26686/50835/81341/390134/50834/390649/26245/441911/81392/282763/81470/390084/54429/121275/5304/138881/219982/120776/4993/347468/219958/219952/135948/259293/144125/219983/127074/119765/390064/50836/338751/50832/343170/259289/259290/254879/50838/…
GO:0045111	CC	GO:0045111	intermediate filament cytoskeleton	147	0.435624	1.36807	6.148e-05	0.0345408	0.0335038	3210	tags=63%, list=43%, signal=37%	3880/728224/23581/9887/100130958/7728/100507608/1497/353323/85285/284827/2312/5716/5010/3882/3883/3886/386674/23224/192666/386677/337985/353333/387267/386685/81872/386676/3887/83755/27185/374454/337966/386679/147183/83895/388818/83897/8829/140258/319101/85289/90102/353288/79991/2125/100533177/85290/387264/100505724/9228/337963/386681/387266/337880/5586/10763/337974/440050/7690/728318/3889/4001/33…
GO:0009593	BP	GO:0009593	detection of chemical stimulus	281	0.398749	1.28135	7.16323e-05	0.0345408	0.0335038	3396	tags=61%, list=45%, signal=35%	441933/6857/284383/390882/284532/219431/120775/4992/390260/121364/390648/392391/284297/26492/81328/259285/390437/26538/393046/120787/26696/119678/119679/26686/50835/81341/390134/50834/390649/26245/441911/81392/282763/81470/390084/54429/121275/5304/138881/219982/120776/4993/347468/219958/219952/135948/259293/144125/219983/127074/119765/390064/50836/338751/50832/343170/259289/259290/254879/50838/39…
GO:0007606	BP	GO:0007606	sensory perception of chemical stimulus	288	0.396481	1.27438	8.06567e-05	0.0345408	0.0335038	3396	tags=61%, list=45%, signal=35%	441933/284383/390882/284532/219431/120775/4992/390260/40/121364/6338/390648/392391/26492/81328/259285/390437/26538/393046/120787/26696/9038/119678/119679/26686/50835/81341/390134/50834/390649/26245/441911/81392/282763/1262/81470/390084/54429/121275/5304/138881/6531/219982/120776/4993/347468/219958/219952/135948/259293/144125/219983/127074/119765/390064/119395/50836/338751/50832/343170/259289/2592…
GO:0051606	BP	GO:0051606	detection of stimulus	340	0.390454	1.26111	8.40409e-05	0.0345408	0.0335038	3396	tags=60%, list=45%, signal=34%	441933/6857/5995/57053/284383/390882/284532/219431/120775/4992/390260/40/121364/10343/5146/390648/392391/284297/26492/81328/259285/390437/26538/393046/120787/26696/5961/119678/119679/26686/50835/81341/390134/50834/390649/26245/441911/24/81392/282763/81470/390084/54429/9293/121275/5304/138881/1040/219982/120776/4993/8091/347468/219958/219952/135948/259293/144125/219983/127074/119765/390064/50836/3…
GO:0042755	BP	GO:0042755	eating behavior	18	0.667529	1.77077	0.000133435	0.0430899	0.0417962	1371	tags=67%, list=18%, signal=55%	5021/9518/2475/390259/92482/6939/181/51052/3060/4985/79809/5020
GO:0005882	CC	GO:0005882	intermediate filament	132	0.430138	1.34547	0.000128102	0.0430899	0.0417962	3210	tags=61%, list=43%, signal=36%	3880/728224/23581/100507608/353323/85285/284827/2312/5010/3882/3883/3886/386674/192666/386677/337985/353333/387267/386685/81872/386676/3887/83755/374454/337966/386679/147183/83895/388818/83897/8829/140258/319101/85289/353288/2125/100533177/85290/387264/100505724/9228/337963/386681/387266/337880/10763/337974/440050/728318/3889/4001/337975/337967/400673/386682/81850/645027/643812/386675/390792/9119…
GO:0050907	BP	GO:0050907	detection of chemical stimulus involved in sensory perception	271	0.400995	1.28727	0.000128102	0.0430899	0.0417962	3489	tags=64%, list=46%, signal=36%	441933/284383/390882/284532/219431/120775/4992/390260/121364/390648/392391/26492/81328/259285/390437/26538/393046/120787/26696/119678/119679/26686/50835/81341/390134/50834/390649/26245/441911/81392/282763/81470/390084/54429/121275/5304/138881/219982/120776/4993/347468/219958/219952/135948/259293/144125/219983/127074/119765/390064/50836/338751/50832/343170/259289/259290/254879/50838/391191/219968/…
GO:0004984	MF	GO:0004984	olfactory receptor activity	243	0.396849	1.27012	0.000193851	0.0547751	0.0531306	3719	tags=67%, list=49%, signal=35%	441933/284383/390882/284532/219431/120775/4992/390260/121364/390648/392391/26492/81328/390437/26538/393046/120787/26696/119678/119679/26686/81341/390134/390649/26245/441911/81392/282763/81470/390084/121275/138881/219982/120776/4993/347468/219958/219952/135948/144125/219983/127074/119765/390064/338751/343170/254879/391191/219968/26184/390081/138804/390271/119749/390077/255725/79324/81797/282775/21…
GO:0050911	BP	GO:0050911	detection of chemical stimulus involved in sensory perception of smell	243	0.396849	1.27012	0.000193851	0.0547751	0.0531306	3719	tags=67%, list=49%, signal=35%	441933/284383/390882/284532/219431/120775/4992/390260/121364/390648/392391/26492/81328/390437/26538/393046/120787/26696/119678/119679/26686/81341/390134/390649/26245/441911/81392/282763/81470/390084/121275/138881/219982/120776/4993/347468/219958/219952/135948/144125/219983/127074/119765/390064/338751/343170/254879/391191/219968/26184/390081/138804/390271/119749/390077/255725/79324/81797/282775/21…
GO:0045653	BP	GO:0045653	negative regulation of megakaryocyte differentiation	11	-0.628795	-2.12768	0.000277313	0.0696518	0.0675606	1271	tags=73%, list=17%, signal=61%	8359/8363/8368/8361/8366/8362/8367/8364
GO:0043588	BP	GO:0043588	skin development	109	0.444947	1.37618	0.000262025	0.0696518	0.0675606	3000	tags=59%, list=40%, signal=36%	23581/353133/353142/3911/6939/27121/2810/2312/353145/1289/2069/1001/353131/337966/8643/55504/147183/1969/79413/4804/353141/3925/3066/2125/84648/92344/3624/6615/613/2304/2736/80144/1277/6701/7062/81858/126695/81031/1499/23022/125981/337967/596/94234/54206/1594/60529/2263/2255/353134/6469/353132/3713/147495/6700/5453/80173/3848/337968/79977/50509/199834/168002/448835
GO:0007600	BP	GO:0007600	sensory perception	451	0.370556	1.20614	0.000439743	0.104636	0.101494	3494	tags=58%, list=46%, signal=33%	441933/5995/57053/5076/286204/284383/390882/284532/219431/120775/4992/2475/57555/390260/40/121364/6338/375323/5146/390648/9455/392391/26492/81328/259285/390437/1420/26538/393046/120787/26696/5961/9038/119678/119679/26686/50835/5724/1418/81341/54567/1414/390134/50834/390649/26245/441911/24/81392/1001/282763/1262/81470/390084/54429/121275/1137/5304/85446/138881/30813/6531/219982/5457/120776/4993/10…
GO:0070469	CC	GO:0070469	respirasome	15	-0.527818	-2.24205	0.00053965	0.121988	0.118325	868	tags=53%, list=12%, signal=47%	7386/1351/25994/1345/4731/341947/4694/192286
GO:0010828	BP	GO:0010828	positive regulation of glucose transmembrane transport	17	-0.460575	-1.96714	0.00109124	0.170768	0.165641	4068	tags=100%, list=54%, signal=46%	55600/25999/2695/5781/8013/5906/1389/26060/6041/23433/8660/3667/5458/79602/28999/9965
GO:0006336	BP	GO:0006336	DNA replication-independent nucleosome assembly	17	-0.452617	-1.93315	0.00132893	0.170768	0.165641	1271	tags=71%, list=17%, signal=59%	8359/8363/55723/8368/8520/8361/8366/3021/54069/8362/8367/8364
GO:0034724	BP	GO:0034724	DNA replication-independent nucleosome organization	17	-0.452617	-1.93315	0.00132893	0.170768	0.165641	1271	tags=71%, list=17%, signal=59%	8359/8363/55723/8368/8520/8361/8366/3021/54069/8362/8367/8364
GO:0035088	BP	GO:0035088	establishment or maintenance of apical/basal cell polarity	13	0.672882	1.68867	0.00101512	0.170768	0.165641	1422	tags=46%, list=19%, signal=37%	2302/286204/6939/1045/1740/2294
GO:0061245	BP	GO:0061245	establishment or maintenance of bipolar cell polarity	13	0.672882	1.68867	0.00101512	0.170768	0.165641	1422	tags=46%, list=19%, signal=37%	2302/286204/6939/1045/1740/2294
GO:0030117	CC	GO:0030117	membrane coat	26	0.574862	1.59209	0.00106808	0.170768	0.165641	2427	tags=58%, list=32%, signal=39%	6572/2060/1213/6396/29924/23423/11276/3482/1759/56479/10016/58513/1174/91056/150350
GO:0048475	CC	GO:0048475	coated membrane	26	0.574862	1.59209	0.00106808	0.170768	0.165641	2427	tags=58%, list=32%, signal=39%	6572/2060/1213/6396/29924/23423/11276/3482/1759/56479/10016/58513/1174/91056/150350
GO:0043535	BP	GO:0043535	regulation of blood vessel endothelial cell migration	29	0.55681	1.56257	0.0013598	0.170768	0.165641	1174	tags=41%, list=16%, signal=35%	406994/51378/54567/5606/5155/90627/79812/8817/1969/406992/8829/9982
GO:0051963	BP	GO:0051963	regulation of synapse assembly	36	0.525357	1.50963	0.00111705	0.170768	0.165641	1628	tags=50%, list=22%, signal=39%	78999/5021/89780/57555/40/266727/375323/2049/79953/4593/5802/11141/1141/5020/6585/9423/3556/84631
GO:0030018	CC	GO:0030018	Z disc	44	0.514394	1.50265	0.00113438	0.170768	0.165641	2915	tags=75%, list=39%, signal=46%	3880/2274/8572/9456/775/23224/26548/4660/10049/6513/10529/118461/29780/1756/27302/6606/5532/283807/339855/148/1499/23022/7273/3741/6323/288/8557/57158/79933/844/667/347273/4624
GO:0004713	MF	GO:0004713	protein tyrosine kinase activity	43	0.508657	1.48361	0.000875545	0.170768	0.165641	2403	tags=58%, list=32%, signal=40%	9625/2185/284656/2064/5606/2049/91461/1969/8829/5159/3482/84630/4593/2324/613/5608/3645/27/2321/494551/7273/2065/5607/2263/7006
GO:0030016	CC	GO:0030016	myofibril	71	0.465413	1.40355	0.00120574	0.170768	0.165641	2548	tags=59%, list=34%, signal=39%	3880/2274/4654/8572/9456/775/4077/9659/23224/26548/4660/10049/6513/23345/832/7139/10529/6711/4534/6385/118461/29780/1756/376132/27302/6606/5532/283807/23676/339855/148/1499/23022/7273/3741/56203/6323/288/8557/57158/79933/844
GO:0050807	BP	GO:0050807	regulation of synapse organization	67	0.465676	1.39944	0.00129778	0.170768	0.165641	1731	tags=46%, list=23%, signal=36%	78999/5021/89780/57555/25791/40/266727/115703/1496/375323/9456/80725/57497/2049/6453/27185/10059/79953/9758/4593/5802/11141/1141/5020/6585/9423/7804/3556/84631/23613/3706
GO:0045211	CC	GO:0045211	postsynaptic membrane	113	0.435428	1.35112	0.00127937	0.170768	0.165641	3036	tags=58%, list=40%, signal=35%	78999/57053/57555/375323/8572/1143/775/3778/1056/2905/57497/2562/3748/146395/23017/1137/6531/729956/2560/23345/79953/401190/50944/3751/729993/8829/3092/4985/84062/6900/1756/4593/5802/11141/1740/1141/440829/399694/200959/84631/27092/2899/93650/10369/57692/6538/148/1499/1128/64101/22829/288/116443/1142/64084/10142/26045/6536/22997/2149/10160/23109/80059/59283/23426
GO:0007608	BP	GO:0007608	sensory perception of smell	253	0.386255	1.23796	0.00109529	0.170768	0.165641	3719	tags=65%, list=49%, signal=34%	441933/284383/390882/284532/219431/120775/4992/390260/121364/390648/392391/26492/81328/390437/26538/393046/120787/26696/119678/119679/26686/81341/390134/390649/26245/441911/81392/282763/1262/81470/390084/121275/138881/6531/219982/120776/4993/347468/219958/219952/135948/144125/219983/127074/119765/390064/338751/343170/254879/391191/219968/26184/390081/138804/390271/119749/390077/255725/79324/81797…
GO:0099513	CC	GO:0099513	polymeric cytoskeletal fiber	276	0.384397	1.23432	0.00105848	0.170768	0.165641	3210	tags=54%, list=43%, signal=32%	3880/4600/728224/23581/9638/57821/24137/5880/246176/100507608/7456/8572/7461/353323/85285/140609/22981/91978/1768/284827/10126/79848/2312/1213/5010/3882/51626/79861/3883/3886/386674/192666/386677/1393/337985/400954/353333/387267/386685/81872/386676/341019/3887/2801/11076/55137/83755/27185/10059/374454/337966/386679/51175/4133/9181/147183/83895/388818/83897/8829/140258/1759/3925/319101/80709/85289…
GO:0097060	CC	GO:0097060	synaptic membrane	145	0.409467	1.28531	0.00146345	0.178818	0.173449	3036	tags=53%, list=40%, signal=32%	78999/6857/57053/415117/57555/375323/8572/1143/775/5030/3778/1056/2905/57497/2562/3748/146395/23017/1137/6453/6531/729956/2560/23345/10059/79953/401190/50944/3751/729993/8829/3092/4985/84062/6900/1759/1756/4593/5802/339453/11141/1740/1141/440829/399694/200959/9498/84631/27092/2899/93650/3351/10369/57692/6538/148/1499/1128/64101/22829/9783/288/116443/1142/64084/8573/10142/26045/6536/22997/2149/101…
GO:0043534	BP	GO:0043534	blood vessel endothelial cell migration	36	0.519072	1.49157	0.0015417	0.183422	0.177915	1174	tags=39%, list=16%, signal=33%	2185/406994/51378/54567/5606/5155/2013/90627/79812/8817/1969/406992/8829/9982
GO:0005746	CC	GO:0005746	mitochondrial respirasome	11	-0.53096	-1.79663	0.00185527	0.190403	0.184687	868	tags=55%, list=12%, signal=48%	7386/1351/1345/4731/341947/4694
GO:0044319	BP	GO:0044319	wound healing, spreading of cells	13	0.656501	1.64756	0.00186586	0.190403	0.184687	1744	tags=62%, list=23%, signal=47%	2475/1289/57591/349633/960/90102/83478/6239
GO:0090504	BP	GO:0090504	epiboly	13	0.656501	1.64756	0.00186586	0.190403	0.184687	1744	tags=62%, list=23%, signal=47%	2475/1289/57591/349633/960/90102/83478/6239
GO:0090505	BP	GO:0090505	epiboly involved in wound healing	13	0.656501	1.64756	0.00186586	0.190403	0.184687	1744	tags=62%, list=23%, signal=47%	2475/1289/57591/349633/960/90102/83478/6239
GO:1990138	BP	GO:1990138	neuron projection extension	61	0.46711	1.39346	0.00177639	0.190403	0.184687	1824	tags=41%, list=24%, signal=31%	6857/89780/9706/5590/10439/343472/56920/57699/10479/27185/4133/8829/9037/1826/57556/5802/6585/9423/7143/7869/5459/2016/80128/5532/5967
GO:0043292	CC	GO:0043292	contractile fiber	72	0.459003	1.38587	0.00197942	0.190403	0.184687	2548	tags=58%, list=34%, signal=39%	3880/2274/4654/8572/9456/775/4077/9659/23224/26548/4660/10049/6513/23345/832/7139/10529/6711/4534/6385/118461/29780/1756/376132/27302/6606/5532/283807/23676/339855/148/1499/23022/7273/3741/56203/6323/288/8557/57158/79933/844
GO:0050803	BP	GO:0050803	regulation of synapse structure or activity	70	0.455941	1.37355	0.00194242	0.190403	0.184687	1731	tags=44%, list=23%, signal=34%	78999/5021/89780/57555/25791/40/266727/115703/1496/375323/9456/80725/57497/2049/6453/27185/10059/79953/9758/4593/5802/11141/1141/5020/6585/9423/7804/3556/84631/23613/3706
GO:0022890	MF	GO:0022890	inorganic cation transmembrane transporter activity	190	0.39327	1.24931	0.00197942	0.190403	0.184687	3049	tags=52%, list=41%, signal=32%	389015/3754/2185/57053/3743/3777/3769/347732/40/56660/6512/6527/10343/6338/348938/1143/1497/3785/775/285175/3765/3778/2905/6327/51802/55858/6555/3748/23416/1262/10479/6528/1137/6531/119395/140738/10686/8645/3751/27112/9114/23630/140679/1339/93107/1141/6554/206358/56479/9498/3742/27092/113235/169522/2899/54805/347741/23704/3351/10369/114134/6535/389816/476/6538/27133/347051/9725/81031/9312/90423/3…
GO:0032989	BP	GO:0032989	cellular component morphogenesis	256	0.377908	1.21091	0.00186843	0.190403	0.184687	2744	tags=47%, list=36%, signal=31%	2817/3880/6857/5076/2637/284656/89780/9638/9706/25791/50674/3911/5880/115703/1496/5590/200576/10439/170302/8997/5454/84623/2064/80725/343472/3549/3909/56920/57699/2049/10479/11076/23072/5457/27185/10059/8874/7139/4133/26011/10529/91807/25806/9253/50944/1969/4534/81892/8829/5159/9037/4804/1826/960/3918/84062/6900/57556/79006/5802/3925/11141/90102/1141/4036/6585/9798/221692/222950/9423/7804/27302/6…
GO:0033038	MF	GO:0033038	bitter taste receptor activity	18	0.597034	1.58377	0.00232891	0.215993	0.209508	1519	tags=67%, list=20%, signal=53%	259285/50835/50834/54429/259293/50836/50832/259289/259290/50838/259296/259292
GO:0031674	CC	GO:0031674	I band	46	0.495339	1.4515	0.00238878	0.215993	0.209508	2915	tags=72%, list=39%, signal=44%	3880/2274/8572/9456/775/23224/26548/4660/10049/6513/10529/118461/29780/1756/27302/6606/5532/283807/339855/148/1499/23022/7273/3741/6323/288/8557/57158/79933/844/667/347273/4624
GO:0015318	MF	GO:0015318	inorganic molecular entity transmembrane transporter activity	223	0.381995	1.21979	0.00238639	0.215993	0.209508	3049	tags=51%, list=41%, signal=31%	389015/3754/2185/57053/3743/266675/3777/3769/347732/40/56660/6512/6527/10343/6338/348938/1143/1497/3785/775/285175/22802/3765/7809/3778/2905/6327/2562/51802/55858/6555/3748/23416/1262/10479/6528/1137/6531/2560/119395/140738/10686/8645/3751/27112/9114/8542/23630/89845/140679/1339/93107/1141/6554/206358/200959/56479/9498/3742/27092/113235/169522/2899/54805/347741/23704/3351/10369/114134/6535/389816…
GO:0070265	BP	GO:0070265	necrotic cell death	14	0.64267	1.63443	0.00252163	0.223535	0.216824	1689	tags=50%, list=22%, signal=39%	666/10059/9181/8326/406901/7157/664
GO:0099240	CC	GO:0099240	intrinsic component of synaptic membrane	56	0.470288	1.39586	0.00268237	0.233212	0.22621	2675	tags=52%, list=36%, signal=34%	78999/57053/57555/5030/1056/57497/146395/6531/729956/401190/3751/729993/8829/4985/6900/5802/1141/84631/27092/3351/10369/6538/148/1128/64101/22829/64084/26045/6536
GO:0098803	CC	GO:0098803	respiratory chain complex	10	-0.555553	-1.80116	0.00289825	0.233982	0.226957	868	tags=60%, list=12%, signal=53%	7386/1351/1345/4731/341947/4694
GO:1900024	BP	GO:1900024	regulation of substrate adhesion-dependent cell spreading	18	0.590957	1.56765	0.00289693	0.233982	0.226957	1744	tags=50%, list=23%, signal=39%	55679/4739/2192/8874/8829/91663/4241/1946/6239
GO:0030017	CC	GO:0030017	sarcomere	66	0.456309	1.36967	0.00283036	0.233982	0.226957	2548	tags=59%, list=34%, signal=39%	3880/2274/8572/9456/775/4077/23224/26548/4660/10049/6513/23345/832/7139/10529/6711/4534/118461/29780/1756/376132/27302/6606/5532/283807/23676/339855/148/1499/23022/7273/3741/56203/6323/288/8557/57158/79933/844
GO:0098794	CC	GO:0098794	postsynapse	227	0.384553	1.22891	0.00279337	0.233982	0.226957	2448	tags=43%, list=33%, signal=30%	78999/2185/57053/2475/57555/40/115703/1815/375323/9455/8572/1143/79870/5590/9456/2060/775/3778/1056/2905/80725/10858/57497/2562/3748/146395/23017/1137/11076/6453/9546/6531/729956/27185/2560/23345/8874/79953/832/401190/9758/9181/50944/6711/3751/3060/729993/8829/4804/8326/3092/4985/84062/6900/1756/4593/5802/11141/1740/1141/440829/7804/399694/200959/2785/84631/23613/27092/2899/9228/664/93650/3706/61…
GO:0016830	MF	GO:0016830	carbon-carbon lyase activity	18	0.588309	1.56062	0.00301053	0.238782	0.231613	2100	tags=67%, list=28%, signal=48%	80896/4199/6470/5106/441250/3155/1644/339896/55862/112817/60490/646625
GO:0086002	BP	GO:0086002	cardiac muscle cell action potential involved in contraction	15	0.635266	1.63694	0.00327796	0.247139	0.239719	2312	tags=60%, list=31%, signal=42%	775/388591/6327/1829/23630/23704/476/3741/6323
GO:0032365	BP	GO:0032365	intracellular lipid transport	12	0.660574	1.63058	0.00330462	0.247139	0.239719	1061	tags=42%, list=14%, signal=36%	9885/5825/215/222642/5305
GO:0040014	BP	GO:0040014	regulation of multicellular organism growth	18	0.585744	1.55382	0.00338921	0.247139	0.239719	2194	tags=67%, list=29%, signal=47%	9518/2844/5454/51052/6531/55777/2692/51316/3481/57678/79068/596
GO:0019199	MF	GO:0019199	transmembrane receptor protein kinase activity	41	0.496803	1.44583	0.00320675	0.247139	0.239719	2403	tags=54%, list=32%, signal=37%	2185/284656/2064/5606/2049/91461/1969/8829/5159/3482/4593/2324/130399/5608/3645/27/2321/494551/2065/5607/2263/7006
GO:0008324	MF	GO:0008324	cation transmembrane transporter activity	204	0.388189	1.23579	0.00334833	0.247139	0.239719	3049	tags=51%, list=41%, signal=31%	6572/389015/3754/2185/57053/3743/3777/3769/347732/40/56660/6512/6527/10343/6338/348938/1143/1497/3785/775/285175/153328/3765/3778/120103/2905/6327/51802/55858/6555/3748/23416/1262/10479/6528/1137/6531/119395/140738/10686/8645/3751/27112/9114/23630/140679/1339/93107/1141/6554/206358/56479/10991/9498/3742/27092/113235/169522/2899/54805/347741/23704/3351/10369/114134/6535/389816/476/6538/27133/34705…
GO:0007610	BP	GO:0007610	behavior	194	0.387466	1.23156	0.00353332	0.253558	0.245945	3329	tags=59%, list=44%, signal=34%	285671/5021/9518/2475/57555/390259/29801/92482/3235/1815/6939/181/9455/1497/5590/9456/91978/51052/4762/84623/5309/100132074/1393/54429/9293/1137/85446/6531/5457/729956/23551/3357/10022/4808/50944/3751/3060/55777/1826/8326/4985/2628/6900/84630/4593/79809/2692/3066/2834/1141/5020/8811/551/7157/55074/8862/7143/10882/56729/3351/5532/112609/1977/5697/127343/23236/27/463/55084/3953/4159/596/22829/34714…
GO:0097300	BP	GO:0097300	programmed necrotic cell death	13	0.641647	1.61028	0.00363356	0.256677	0.248971	1566	tags=46%, list=21%, signal=37%	666/10059/9181/8326/406901/7157
GO:0032147	BP	GO:0032147	activation of protein kinase activity	33	0.523241	1.48868	0.00384118	0.263121	0.255221	1671	tags=42%, list=22%, signal=33%	2185/150/2475/151/5590/80174/51378/5155/2013/79092/10892/51422/1946/10920
GO:0046873	MF	GO:0046873	metal ion transmembrane transporter activity	147	0.398528	1.25157	0.00382967	0.263121	0.255221	3097	tags=54%, list=41%, signal=32%	389015/3754/57053/3743/3777/3769/347732/40/56660/6512/6527/10343/6338/348938/3785/775/3765/3778/2905/6327/51802/55858/6555/3748/23416/10479/6528/6531/140738/10686/8645/3751/27112/23630/93107/6554/56479/9498/3742/27092/169522/2899/54805/23704/3351/10369/6535/389816/476/6538/27133/347051/9312/3741/6323/728215/116443/117155/6329/55283/10568/6575/7225/64116/774/6536/150159/495/10050/6526/117532/60598…
GO:0002407	BP	GO:0002407	dendritic cell chemotaxis	10	-0.53666	-1.73991	0.00446903	0.290404	0.281685	3493	tags=100%, list=46%, signal=54%	1236/1880/729230/8995/1230/1234/6366/3577/3579
GO:0043648	BP	GO:0043648	dicarboxylic acid metabolic process	23	0.564228	1.54611	0.0044692	0.290404	0.281685	1669	tags=52%, list=22%, signal=41%	130752/160428/79944/2678/23498/4199/6470/5106/112817/8801/113235/9380
GO:0061098	BP	GO:0061098	positive regulation of protein tyrosine kinase activity	20	0.570689	1.53517	0.00449642	0.290404	0.281685	2205	tags=55%, list=29%, signal=39%	89780/150/4739/1795/80725/2069/5155/685/7804/148/2065
GO:0043280	BP	GO:0043280	positive regulation of cysteine-type endopeptidase activity involved in apoptotic process	44	0.488568	1.42721	0.0043589	0.290404	0.281685	1901	tags=48%, list=25%, signal=36%	89780/2934/10017/5988/666/4838/8743/4609/10018/7498/9647/9994/4804/3092/10892/80759/9451/130399/8738/10016/112399
GO:0098773	BP	GO:0098773	skin epidermis development	33	0.515389	1.46635	0.00503452	0.319848	0.310245	2575	tags=64%, list=34%, signal=42%	3911/27121/1001/55504/147183/4804/3066/92344/3624/6615/2304/2736/126695/1499/596/94234/60529/2263/2255/6469/147495
GO:0098936	CC	GO:0098936	intrinsic component of postsynaptic membrane	49	0.482033	1.41971	0.00509379	0.319848	0.310245	2675	tags=55%, list=36%, signal=36%	78999/57053/57555/1056/57497/146395/6531/729956/401190/3751/729993/8829/4985/6900/5802/1141/84631/27092/10369/6538/148/1128/64101/22829/64084/26045/6536
GO:0046326	BP	GO:0046326	positive regulation of glucose import	14	-0.460391	-1.72559	0.00575894	0.322335	0.312657	4068	tags=50%, list=54%, signal=23%	23433/8660/3667/5458/79602/28999/9965
GO:0070266	BP	GO:0070266	necroptotic process	11	0.671174	1.62764	0.00590575	0.322335	0.312657	1566	tags=55%, list=21%, signal=43%	666/10059/9181/8326/406901/7157
GO:0098982	CC	GO:0098982	GABA-ergic synapse	25	0.552078	1.52052	0.00566525	0.322335	0.312657	2680	tags=68%, list=36%, signal=44%	78999/140689/57555/266727/2560/9900/3751/140679/1012/84631/8927/6538/23236/148/22829/26045/22997
GO:0022404	BP	GO:0022404	molting cycle process	33	0.512856	1.45914	0.00555661	0.322335	0.312657	2575	tags=64%, list=34%, signal=42%	3911/27121/1001/55504/147183/4804/3066/92344/3624/6615/2304/2736/9855/1499/596/94234/60529/2263/2255/6469/147495
GO:0022405	BP	GO:0022405	hair cycle process	33	0.512856	1.45914	0.00555661	0.322335	0.312657	2575	tags=64%, list=34%, signal=42%	3911/27121/1001/55504/147183/4804/3066/92344/3624/6615/2304/2736/9855/1499/596/94234/60529/2263/2255/6469/147495
GO:0004714	MF	GO:0004714	transmembrane receptor protein tyrosine kinase activity	38	0.502695	1.4482	0.00586082	0.322335	0.312657	2403	tags=55%, list=32%, signal=38%	2185/284656/2064/5606/2049/91461/1969/8829/5159/3482/4593/2324/5608/3645/27/2321/494551/2065/5607/2263/7006
GO:0048675	BP	GO:0048675	axon extension	46	0.479981	1.4065	0.00591767	0.322335	0.312657	1802	tags=43%, list=24%, signal=33%	89780/9706/10439/343472/56920/10479/27185/4133/8829/9037/1826/57556/5802/6585/9423/7143/7869/5459/80128/5532
GO:0099699	CC	GO:0099699	integral component of synaptic membrane	50	0.474713	1.39993	0.0058374	0.322335	0.312657	2675	tags=54%, list=36%, signal=35%	78999/57053/57555/5030/1056/57497/146395/6531/729956/3751/729993/8829/4985/5802/1141/84631/27092/3351/10369/6538/148/1128/64101/22829/64084/26045/6536
GO:0045095	CC	GO:0045095	keratin filament	69	0.450142	1.35492	0.00553996	0.322335	0.312657	3210	tags=65%, list=43%, signal=38%	728224/23581/100507608/353323/85285/386674/386677/353333/387267/386685/81872/386676/3887/83755/374454/386679/83895/83897/319101/85289/100533177/85290/387264/100505724/386681/387266/440050/728318/3889/386682/81850/386675/9119/386672/85291/439915/3848/3888/3853/440051/440023/387273/84616/85280/81870
GO:0097485	BP	GO:0097485	neuron projection guidance	88	0.426424	1.30516	0.00568868	0.322335	0.312657	2579	tags=48%, list=34%, signal=32%	2637/284656/89780/9638/3911/5880/170302/8997/2064/3909/56920/2049/1969/8829/9037/4804/1826/3918/6900/57556/6585/9423/644168/7143/7869/5459/1946/89884/2736/151449/1947/23022/4684/9637/56956/2128/126147/6387/10570/6469/3199/1943
GO:0007411	BP	GO:0007411	axon guidance	87	0.422785	1.29257	0.00531688	0.322335	0.312657	2579	tags=47%, list=34%, signal=31%	2637/284656/89780/9638/3911/5880/170302/8997/2064/3909/56920/2049/1969/8829/9037/4804/1826/3918/6900/57556/6585/9423/644168/7143/7869/5459/1946/89884/2736/151449/1947/23022/4684/9637/56956/2128/126147/6387/6469/3199/1943
GO:0086001	BP	GO:0086001	cardiac muscle cell action potential	23	0.556109	1.52386	0.00604653	0.325433	0.315662	2611	tags=57%, list=35%, signal=37%	775/388591/6327/1829/23630/1756/23704/476/7871/3741/6323/288/10142
GO:0045927	BP	GO:0045927	positive regulation of growth	82	0.429547	1.31218	0.00613484	0.326302	0.316505	2438	tags=48%, list=32%, signal=33%	3574/6857/2185/89780/2475/4654/170302/2810/2844/5454/5716/2064/84717/57699/6531/27185/4686/9647/29842/8829/9037/1826/2692/9798/9423/551/27302/3481/57678/5967/23236/891/596/1442/6423/5607/84861/2263/6387
GO:0016903	MF	GO:0016903	oxidoreductase activity, acting on the aldehyde or oxo group of donors	14	0.617021	1.5692	0.0062288	0.326802	0.31699	1270	tags=43%, list=17%, signal=36%	160428/594/221/5161/501/5160
GO:0070527	BP	GO:0070527	platelet aggregation	22	-0.343071	-1.53794	0.00636111	0.326802	0.31699	652	tags=45%, list=9%, signal=42%	6814/2243/4352/64805/2811/3043/3690/170692/55330/84959
GO:0006941	BP	GO:0006941	striated muscle contraction	59	0.456529	1.35856	0.00635793	0.326802	0.31699	3124	tags=64%, list=42%, signal=38%	2934/2475/9456/775/51130/388591/6327/5606/1829/126306/1113/7139/342667/4878/23630/1756/27302/147/4090/23704/5608/476/23676/148/7273/3741/5350/56203/6323/8557/6329/844/10142/1760/6781/4624/6548/1490
GO:0001942	BP	GO:0001942	hair follicle development	31	0.518422	1.46334	0.0066955	0.340117	0.329905	2575	tags=65%, list=34%, signal=43%	3911/27121/1001/55504/147183/4804/3066/92344/3624/6615/2304/2736/1499/596/94234/60529/2263/2255/6469/147495
GO:0006936	BP	GO:0006936	muscle contraction	108	0.412205	1.27432	0.00680409	0.341792	0.33153	2625	tags=49%, list=35%, signal=32%	5021/2934/150/2475/151/6338/6752/9456/775/3778/4762/51130/5724/388591/6327/5606/1829/126306/4660/1113/7139/342667/3357/4878/26509/23630/1756/1141/84193/5020/8811/27302/147/4090/23704/5733/5608/6535/476/7871/23676/148/9312/7273/3741/5350/56203/6323/8557/6329/844/10142/1760
GO:0042303	BP	GO:0042303	molting cycle	42	0.482602	1.40558	0.00696673	0.342354	0.332076	2575	tags=62%, list=34%, signal=41%	728224/3911/27121/1001/8643/55504/147183/4804/85289/3066/85290/92344/3624/6615/2304/2736/9855/3889/1499/596/94234/60529/2263/2255/6469/147495
GO:0042633	BP	GO:0042633	hair cycle	42	0.482602	1.40558	0.00696673	0.342354	0.332076	2575	tags=62%, list=34%, signal=41%	728224/3911/27121/1001/8643/55504/147183/4804/85289/3066/85290/92344/3624/6615/2304/2736/9855/3889/1499/596/94234/60529/2263/2255/6469/147495
GO:0048538	BP	GO:0048538	thymus development	14	0.61109	1.55412	0.00738944	0.344853	0.3345	2480	tags=64%, list=33%, signal=43%	8379/2049/10018/5087/2304/1499/596/2255/6469
GO:0030216	BP	GO:0030216	keratinocyte differentiation	59	0.45442	1.35228	0.00732462	0.344853	0.3345	3000	tags=59%, list=40%, signal=36%	23581/353133/353142/2810/2312/353145/2069/1001/353131/337966/1969/79413/353141/2125/84648/613/6701/7062/81858/126695/23022/125981/337967/54206/1594/353134/353132/3713/6700/5453/80173/337968/79977/199834/448835
GO:0042391	BP	GO:0042391	regulation of membrane potential	134	0.398608	1.24758	0.00739898	0.344853	0.3345	3838	tags=68%, list=51%, signal=34%	2185/57053/3777/57555/215/40/56660/1815/1143/1497/5590/775/3778/2905/388591/6327/2562/666/1829/23416/1137/2560/401190/4878/8645/79845/50944/3751/3060/23630/8326/4985/1756/1141/200959/9498/23613/2899/664/23704/11060/10369/476/7871/142/27133/148/1128/151647/3741/596/5350/482/9783/6323/288/116443/1142/6329/10142/205251/64116/9630/23316/60598/338567/23620/54112/6548/4544/93974/81832/610/55669/9472/12…
GO:0008544	BP	GO:0008544	epidermis development	132	0.396033	1.23879	0.0071759	0.344853	0.3345	3269	tags=58%, list=43%, signal=33%	23581/353133/353142/3911/27121/2810/5454/2312/353145/3882/2069/3909/1001/353131/79755/337966/10481/8643/1308/55504/147183/1969/79413/4804/3918/353141/3066/2125/84648/92344/3624/5459/6615/613/2304/2736/100129271/6701/7062/81858/126695/3889/1499/23022/125981/4610/337967/596/94234/1474/54206/1594/60529/2263/2255/645027/353134/6469/353132/55283/3713/147495/9573/6700/5453/80173/337968/79977/7401/19983…
GO:0055086	BP	GO:0055086	nucleobase-containing small molecule metabolic process	146	0.393743	1.23607	0.00739898	0.344853	0.3345	3354	tags=56%, list=45%, signal=32%	6241/84618/5373/2475/215/2819/953/83401/2984/7083/5631/23498/108/4199/284486/387712/6470/5150/7498/23443/55270/5161/3155/4878/1969/142827/2182/5160/10846/5208/1740/2980/8801/221264/51422/140733/56952/10930/54677/2762/203/55757/2979/57678/142/390916/60490/4656/646625/442038/1807/57089/23098/136332/4507/347736/128486/54898/9414/10606/8573/60481/9200/10249/5167/125061/5562/4879/131870/158/1267/27232…
GO:0043647	BP	GO:0043647	inositol phosphate metabolic process	17	0.578301	1.52135	0.00751224	0.346559	0.336154	1731	tags=41%, list=23%, signal=32%	2185/553/8871/5724/3707/8811/3706
GO:0030517	BP	GO:0030517	negative regulation of axon extension	22	0.543144	1.48093	0.00795791	0.363411	0.3525	1767	tags=50%, list=23%, signal=38%	89780/56920/4133/8829/9037/57556/5802/9423/7143/7869/80128
GO:0016054	BP	GO:0016054	organic acid catabolic process	58	0.440319	1.30867	0.00814552	0.364613	0.353666	1884	tags=41%, list=25%, signal=31%	5825/2475/215/160428/80896/10993/1056/594/54363/10455/23498/6470/3176/5106/55258/3155/7291/51390/55862/112817/2168/54677/5828/390916
GO:0015075	MF	GO:0015075	ion transmembrane transporter activity	261	0.367324	1.17741	0.00814552	0.364613	0.353666	3049	tags=48%, list=41%, signal=30%	6572/389015/3754/2185/57053/3743/266675/3777/3769/347732/40/56660/6512/6527/10343/6338/348938/1143/1497/3785/775/285175/22802/153328/3765/7809/3778/120103/2905/6327/2562/51802/55858/6555/3748/23416/1262/10479/6528/1137/6531/6513/2560/23443/119395/140738/10686/8645/3751/27112/9114/8542/23630/89845/140679/1339/10599/6519/93107/1141/6554/206358/200959/56479/3927/10991/9498/3742/27092/113235/169522/2…
GO:0035254	MF	GO:0035254	glutamate receptor binding	14	0.601015	1.5285	0.00863126	0.368131	0.357079	1805	tags=57%, list=24%, signal=44%	9455/9456/729956/79953/50944/3092/27092/10369
GO:0099055	CC	GO:0099055	integral component of postsynaptic membrane	46	0.473473	1.38743	0.00860248	0.368131	0.357079	2675	tags=54%, list=36%, signal=35%	78999/57053/57555/1056/57497/146395/6531/729956/3751/729993/8829/4985/5802/1141/84631/27092/10369/6538/148/1128/64101/22829/64084/26045/6536
GO:0001704	BP	GO:0001704	formation of primary germ layer	53	0.462161	1.36638	0.00859389	0.368131	0.357079	2500	tags=45%, list=33%, signal=30%	5076/343930/286204/3912/89780/642658/79798/1289/3909/4838/3207/8091/1969/9421/2294/3624/6615/6657/4087/1499/6423/84913/2263/4324
GO:0000922	CC	GO:0000922	spindle pole	47	0.464914	1.36417	0.00845287	0.368131	0.357079	2904	tags=60%, list=39%, signal=37%	83541/8379/9731/4739/140609/79848/199953/2801/8874/11064/8409/644943/10129/8555/4957/55112/57448/891/1499/990/4033/84861/79184/151393/7369/9735/10300/84056
GO:0010634	BP	GO:0010634	positive regulation of epithelial cell migration	47	0.464532	1.36306	0.00860248	0.368131	0.357079	2539	tags=47%, list=34%, signal=31%	2185/2475/51378/5606/5155/8817/54453/9647/406992/8829/9982/9037/8613/2324/284361/6239/10016/54566/84913/2255/23473/51564
GO:0003016	BP	GO:0003016	respiratory system process	10	0.665072	1.58692	0.00878628	0.371241	0.360095	1823	tags=50%, list=24%, signal=38%	57555/6939/3202/2324/79068
GO:0034330	BP	GO:0034330	cell junction organization	235	0.372639	1.19197	0.0088928	0.372262	0.361086	3238	tags=50%, list=43%, signal=30%	78999/23024/2185/5021/140689/89780/55679/57555/25791/40/266727/100132463/115703/1496/375323/9456/84623/5010/1056/2064/80725/57497/56123/2701/2562/1829/2049/421/9080/6453/5457/729956/27185/10059/8874/79953/1308/10686/9647/9758/9253/50944/1969/91862/23184/6385/8829/1826/8326/6900/4593/5802/79778/11141/90102/1141/5020/6585/9423/7804/1365/64405/4774/7143/3556/28513/84631/6615/23613/1946/10882/4301/37…
GO:0030118	CC	GO:0030118	clathrin coat	13	0.614739	1.54275	0.00949768	0.386838	0.375224	2427	tags=77%, list=32%, signal=52%	6572/2060/1213/29924/11276/3482/56479/58513/1174/150350
GO:0035264	BP	GO:0035264	multicellular organism growth	41	0.473214	1.37718	0.00935986	0.386838	0.375224	2194	tags=49%, list=29%, signal=35%	9518/2475/6338/2844/5454/51052/3202/3549/6531/91461/55777/2692/51316/6887/7157/3481/57678/79068/55717/596
GO:0010631	BP	GO:0010631	epithelial cell migration	86	0.415068	1.26925	0.00949062	0.386838	0.375224	2539	tags=44%, list=34%, signal=30%	2185/2475/406994/51378/54567/5606/5155/2013/5793/90627/79812/8817/54453/9647/1969/91862/406992/8829/9982/9037/8613/2324/1012/27302/284361/6239/5586/10016/154796/54566/4017/5607/7857/84913/2255/23473/9839/51564
GO:0043536	BP	GO:0043536	positive regulation of blood vessel endothelial cell migration	15	0.59687	1.538	0.00967961	0.390728	0.378997	1174	tags=47%, list=16%, signal=39%	51378/5606/5155/8817/406992/8829/9982
GO:0018198	BP	GO:0018198	peptidyl-cysteine modification	22	0.538241	1.46756	0.00977681	0.391159	0.379415	1581	tags=36%, list=21%, signal=29%	29801/254887/406994/254359/1756/653082/401647/55074
[truncated: 60 more rows]

## Sheet: CPT1C_kegg_gesa
	ID	Description	setSize	enrichmentScore	NES	pvalue	p.adjust	qvalue	rank	leading_edge	core_enrichment
[truncated: 18 more rows]

[truncated: 4 more sheets: IMMT_go_gesa, IMMT_kegg_gesa, SLC25A5_go_gesa, SLC25A5_kegg_gesa]
